# Supplementary material for: Association of eye strain with dry eye and retinal thickness
Source: PLoS One. 2023 Oct 20;18(10):e0293320. doi: 10.1371/journal.pone.0293320 (PMC10588844; doi:10.1371/journal.pone.0293320)
Supplement: S1 Table — (XLSX) [file pone.0293320.s002.xlsx]

## Sheet: 6078cases
		age	male1:female0	dryness	fatigue	photphobia	pain	irritation	blurr					BUT	corneal stain
3228		99	1	0	0	0	0	1	1	0				6	6	0	3					0		1	0					0	0		2016	33.3333	0	1		200	75	110	75	75	60	162.5	37.5	125	8	9
3394		93	1	0	0	1	0	0	1	0				6	6	0	15					0		0	0					0	0		2016	33.3333	0	0		125	0		50	75	100	125	12.5	112.5	16	15	76
3581		92	0	0	0	0	0	0	0	0				2	2	0	12					1		0	1					0	0		2016	0	0	0		-100	50	90	0	100	100	-125	-50	75	9	8
6748		92	1	0	0	0	1	1	0	0				3	1	0	15					1		0	1					0	0		2019					425	225	95	450	225	75	312.5	337.5	25	15	14	93
7496		91	1	0	0	0	0	0	0	0				3	3	0	15					1		0	1					0	0		2019					150	250	70	175	300	100	25	25	0	13	14	85
6283		90	1	0	0	0	0	0	0	0				6	6	0	15					0		0	0					0	0		2017					0	100	140	350	175	90	-50	262.5	312.5	14	13
6926		90	0	0	0	0	0	0	1	0				2	2	1	15					1		0	1					0	1		2019					200	75	90	-75	100	20	162.5	-125	287.5	9	10	101
7907		90	1	0	0	0	0	0	0	0				6	6	0	15					0		0	0					0	0		2019					50	325	90	-50	200	90	-112.5	-150	37.5	15	16	80
3214		89	0	0	0	0	0	0	1	0				2	2	1	5					1		1	1					0	1		2016	16.6667	0	0		0	0		125	125	125	0	62.5	62.5	17	17	69
6536		89	1	0	0	0	0	0	0	0				6	6	0	8					0		1	0					0	0		2018					50	250	90	0	200	90	-75	-100	25	17	15	85
6811		89	0	0	0	1	0	0	0	0				2	2	0	15					1		0	1					0	0		2019					350	125	70	325	150	105	287.5	250	37.5	12	12	76
1720		88	1	0	0	0	1	1	0	0				6	6	2	6					0		1	0					1	1		2015	33.3333	0	1		25	225	90	175	250	105	-87.5	50	137.5	15	13
3160		88	0	0	0	0	0	1	0	0				3	3	0	8					1		1	1					0	0		2016	16.6667	0	1		200	275	95	100	275	85	62.5	-37.5	100	13	13
6496		88	1	0	0	0	0	0	0	0				2	2	0	15					1		0	1					0	0		2018					125	50	90	200	50	90	100	175	75	15	16	102
8150		88	1	0	0	0	0	1	0	0				2	2	0	15					1		0	1					0	0		2019					275	300	90	225	375	90	125	37.5	87.5	16	16	27
7475		88	1	0	0	0	0	0	0	0				6	6	0	15					0		0	0					0	0		2019					100	50	180	100	0		75	100	25	15	13	83
7559		88	0	0	0	0	0	1	1	0		5	5	1	1	1	15					1	1	0	1	1				0	1		2019					50	150	100	-75	200	60	-25	-175	150	11	17	85
8290		88	0	0	0	0	0	0	0	1				1	1	0	15	0	0			1		0	1		1	1		0	0		2019					25	50	110	150	75	120	0	112.5	112.5	10	10	78
772		87	1	0	0	0	0	0	0	0				2	2	2	4					1		1	1					1	1		2015	0	0	0		-75	150	105	0	150	95	-150	-75	75	12	13
1584		87	0	0	0	0	0	0	0	0				6	6	0	5					0		1	0					0	0		2015	0	0	0		-75	75	110	0	150	90	-112.5	-75	37.5	12	14
3577		87	0	0	0	0	0	0	0	0				6	6	0	15					0		0	0					0	0		2016	0	0	0		75	150	95	50	100	75	0	0	0	8	9
3860		87	0	0	0	0	0	0	0	0				6	6	0	5					0		1	0					0	0		2016	0	0	0		-50	175	85	-150	225	85	-137.5	-262.5	125	11	11
7945		87	0	1	0	0	0	1	0	0				0	0	2	15					1		0	1					1	1		2019					250	200	90	200	200	90	150	100	50	11	11
3897		87	1	0	0	0	0	0	0	0				6	6	0	15					0		0	0					0	0		2016	0	0	0		325	250	100	100	100	80	200	50	150	13	12	102
2950		87	0	0	0	0	0	0	0	0				6	6	0	15					0		0	0					0	0		2016	0	0	0		150	75	15	150	0		112.5	150	37.5	10	12	98
7597		87	1	0	0	0	0	0	0	0				6	6	0	15					0		0	0					0	0		2019					375	175	85	350	200	100	287.5	250	37.5	12	13	92
5201		87	0	0	0	0	0	0	0	0				6	6	0	15					0		0	0								2016					300	75	80	325	50	100	262.5	300	37.5	14	13	117
571		86	0	0	0	1	0	0	0	0				4	4	2	12					1		0	1					1	1		2015	16.6667	0	0		250	75	100	450	225	90	212.5	337.5	125	14	13
3887		86	0	0	0	0	0	0	0	0				6	6	0	8					0		1	0					0	0		2016	0	0	0		275	50	100	200	75	70	250	162.5	87.5	13	16
4054		86	0	0	0	0	0	0	0	0				4	4	1	15					1		0	1					0	1		2016	0	0	0		25	50	40	25	50	100	0	0	0	12	11
4568		86	0	0	0	0	0	0	0	0				6	6	0	15					0		0	0					0	0		2016					25	175	80	-25	225	90	-62.5	-137.5	75	8	10
8463		86	1	0	0	0	0	0	1	0				6	6	0	15					0		0	0					0	0		2020					50	300	90	200	300	80	-100	50	150	9	10
4711		86	0	0	0	0	0	0	0	1				6	6	0	15					0		0	0					0	0		2016					75	250	80	250	250	80	-50	125	175	18	15	57
8140		86	1	0	0	0	0	0	0	0				2	2	0	15					1		0	1					0	0		2019					-175	125	95	0	150	90	-237.5	-75	162.5	11	10	102
7690		86	0	0	0	0	0	0	0	0				2	2	1	15					1		0	1					0	1		2019					150	50	40	150	50	90	125	125	0	13	12	100
4529		86	0	0	0	0	0	0	0	0				3	3	1	15					1		0	1					0	1		2016					-100	100	80	-75	100	110	-150	-125	25	13	12	80
7096		86	1	0	0	0	0	1	0	0				1	6	1	15					1		0	1					0	1		2019					125	175	90	100	225	90	37.5	-12.5	50	11	10	95
7804		86	0	0	0	0	0	1	0	0		4	4	3	3	0	15	0	0			1	1	0	1	1	1	1		0	0		2019					400	200	90	400	200	90	300	300	0	18	12	123
8332		86	1	0	0	0	1	0	0	0				6	6	0	15	7	7			0		0	0		0	0		0	0		2019					275	350	90	0	150	80	100	-75	175	8	7	108
7008		86	0	0	0	0	0	0	0	0		9	7	3	3	0	8	4	2			1	0	1	1	0	0	1		0	0		2019					600	150	75	500	100	115	525	450	75	17	15	97
948		85	0	0	0	0	0	0	0	0				6	6	1	12					0		0	0					0	1		2015	0	0	0		100	100	90	75	100	70	50	25	25	18	18
1475		85	1	0	0	1	1	0	1	0				3	3	1	12					1		0	1					0	1		2015	50	0	0		100	150	110	0	0		25	0	25	13	15
1666		85	0	0	0	0	0	1	0	0				3	3	1	5					1		1	1					0	1		2015	16.6667	0	1		50	150	90	0	175	80	-25	-87.5	62.5	10	8
1819		85	0	0	0	0	0	0	0	0				6	6	0	15					0		0	0					0	0		2015	0	0	0		275	50	100	200	75	70	250	162.5	87.5	14	15
2859		85	0	0	0	0	0	0	0	0				2	2	1	12					1		0	1					0	1		2016	0	0	0		100	100	90	75	100	70	50	25	25	18	20
3711		85	1	0	0	0	0	0	0	0				6	6	0	15					0		0	0					0	0		2016	0	0	0		-100	75	110	-100	100	70	-137.5	-150	12.5	13	11
7022		85	1	0	0	0	0	0	1	1				3	3	1	8					1		1	1					0	1		2019					225	100	100	75	50	20	175	50	125	14	12
2391		85	0	0	0	0	0	0	0	0				4	4	1	5					1		1	1					0	1		2016	0	0	0		175	50	15	225	225	125	150	112.5	37.5	10	9	84
4742		85	0	1	0	0	0	0	0	0				4	4	0	8					1		1	1					0	0		2016					175	50	15	225	225	125	150	112.5	37.5	10	13	84
1968		85	0	0	0	0	0	1	0	0				3	3	0	6					1		1	1					0	0		2015	16.6667	0	1		100	125	90	175	75	95	37.5	137.5	100	12	13	96
4482		85	0	0	0	0	0	0	1	0				2	2	0	15					1		0	1					0	0		2016					75	125	90	150	75	95	12.5	112.5	100	10	9	96
3946		85	0	1	0	1	0	0	0	0				2	2	0	15					1		0	1					0	0		2016	33.3333	50	1		-25	100	90	0	100	90	-75	-50	25	22	14	88
4868		85	0	0	0	0	0	0	0	0				3	6	0	15					1		0	1					0	0		2016					0	0		150	150	100	0	75	75			101
7452		85	0	0	0	0	0	1	1	0				6	6	0	15					0		0	0					0	0		2019					75	200	85	175	175	85	-25	87.5	112.5	7	11	50
894		85	1	0	0	0	0	0	0	0				7	7	0	15					0		0	0					0	0		2015	0	0	0		-300	150	100	-400	150	80	-375	-475	100	10	10	90
2530		85	1	0	0	0	0	0	0	0				6	6	0	15					0		0	0					0	0		2016	0	0	0		-300	150	100	-400	150	80	-375	-475	100	11	10	87
3151		85	1	0	0	0	0	0	0	0				6	6	0	15					0		0	0					0	0		2016	0	0	0		-300	150	100	-400	150	80	-375	-475	100	10	10	87
8328		85	0	0	0	0	0	0	1	0				6	6	0	15					0		0	0					0	0		2019					0	0		0	0		0	0	0	15	12	77
8318		85	1	0	0	0	0	0	0	0				6	6	0	15					0		0	0					0	0		2019					-75	0		50	50	130	-75	25	100	19	18	107
7990		85	0	0	0	0	0	0	1	0		8	8	2	2	0	5	1	1			1	0	1	1	0	1	1		0	0		2019					-400	100	40	-350	150	110	-450	-425	25	15	19	92
310		84	1	1	0	1	0	0	0	0				4	4	1	12					1		0	1					0	1		2015	33.3333	50	1		0	75	160	0	75	90	-37.5	-37.5	0	8	8
2645		84	0	0	0	0	0	0	0	0				6	6	2	15					0		0	0					1	1		2016	0	0	0		25	100	180	-150	50	45	-25	-175	150	11	14
8294		84	0	0	0	0	0	1	0	0				1	1	0	15					1		0	1					0	0		2019					300	200	90	350	250	90	200	225	25	15	16
3434		84	0	0	0	0	0	0	0	1				4	4	0	15					1		0	1					0	0		2016	0	0	0		75	75	95	75	100	95	37.5	25	12.5	12	13	89
4571		84	1	0	0	0	0	0	0	0				6	6	0	15					0		0	0					0	0		2016					100	100	90	100	150	90	50	25	25	13	16	91
4573		84	0	0	0	0	0	0	0	1				6	6	0	15					0		0	0					0	0		2016					75	75	95	75	100	95	37.5	25	12.5	10	10	89
4954		84	0	0	0	0	0	0	0	0																							2016					225	50	110	225	0		200	225	25	11	12	89
4491		84	0	0	0	0	0	0	0	0				6	6	0	15					0		0	0					0	0		2016					-125	150	85	-75	100	100	-200	-125	75	10	10	98
6222		84	0	0	0	0	0	0	1	0				6	6	0	15					0		0	0					0	0		2017					250	0		300	75	95	250	262.5	12.5	15	15	122
7029		84	1	0	0	0	0	0	0	0				5	5	0	15					1		0	1					0	0		2019					100	100	90	100	100	90	50	50	0	10	10	80
7882		84	1	0	0	0	0	0	1	0				4	4	0	15	5	5			1		0	1					0	0		2021					75	250	75	100	200	100	-50	0	50	13	15	80
6154		84	0	0	0	0	0	0	1	0				4	4	0	15					1		0	1					0	0		2017					100	150	95	100	200	80	25	0	25	14	12
3608		84	0	0	0	0	0	0	0	0				2	2	0	15					1		0	1					0	0		2016	0	0	0		125	50	70	275	100	90	100	225	125	17	17	137
8129		84	0	0	0	0	0	0	0	0				0	0	1	15					1		0	1					0	1		2019					50	0		-25	0		50	-25	75	12	16	73
6553		84	1	0	0	0	0	0	1	0		5	5	3	3	0	15					1	1	0	1	1				0	0		2018					250	200	80	150	0		150	150	0	11	10	129
7989		84	1	0	0	0	0	0	1	0				6	6	0	15	0	0			0		0	0		1	1		0	0		2019					350	300	80	300	100	95	200	250	50	12	14	96
6772		84	0	0	0	0	0	0	0	0				6	6	0	15					0		0	0					0	0		2019					225	100	90	300	100	90	175	250	75	15	15	109
8614		84	0	0	0	0	0	0	1	0		12	4	4	4	0	8					1	1	1	1	0				0	0		2020					325	100	79	175	175	80	275	87.5	187.5	11	12	79
278		83	0	0	0	0	0	0	0	0				8	8	0	8					0		1	0					0	0		2015	0	0	0		-100	150	85	-75	100	100	-175	-125	50	9	8
605		83	0	0	0	0	0	0	1	0				1	1	0	6					1		1	1					0	0		2015	16.6667	0	0		225	50	110	225	0		200	225	25	11	12
1840		83	0	0	0	0	0	0	1	0				6	6	0	12					0		0	0					0	0		2015	16.6667	0	0		50	0		25	75	150	50	-12.5	62.5	10	10
2023		83	0	0	0	0	0	0	0	0				7	7	0	15					0		0	0					0	0		2016	0	0	0		275	75	150	350	50	145	237.5	325	87.5	12	12
2196		83	0	0	0	0	0	0	0	0				3	3	0	15					1		0	1					0	0		2016	0	0	0		-125	150	85	-75	100	100	-200	-125	75	9	9
2371		83	1	0	0	1	0	1	0	0				3	3	0	12					1		0	1					0	0		2016	33.3333	0	1		350	100	100	350	100	100	300	300	0	12	15
2430		83	1	0	0	0	0	1	0	0				6	6	0	5					0		1	0					0	0		2016	16.6667	0	1		225	75	110	175	75	85	187.5	137.5	50	9	9
2734		83	0	0	0	0	0	1	0	0				6	6	2	12					0		0	0					1	1		2016	16.6667	0	1		0	0		50	75	110	0	12.5	12.5	20	20
2916		83	0	0	0	0	0	0	0	0				2	2	0	5					1		1	1					0	0		2016	0	0	0		50	0		75	0		50	75	25	10	10
4051		83	1	0	0	1	0	0	0	0				6	6	0	15					0		0	0					0	0		2016	16.6667	0	0		225	75	110	0	75	85	187.5	-37.5	225	12	15
4286		83	0	0	0	0	0	0	0	0				6	6	0	15					0		0	0					0	0		2016					300	75	150	250	50	145	262.5	225	37.5	14	13
4343		83	1	0	0	0	0	0	0	0				3	6	0	15					1		0	1					0	0		2016					150	0		225	100	85	150	175	25	13	13
4668		83	1	0	0	0	0	0	0	0				4	4	0	15					1		0	1					0	0		2016					100	175	90	75	150	90	12.5	0	12.5	10	9
8272		83	1	0	0	0	0	0	1	1		13	18	4	4	0	15					1	0	0	1	0				0	0		2019					0	0		-25	100	90	0	-75	75	9	8
2507		83	1	0	0	0	0	0	0	0				6	6	1	15					0		0	0					0	1		2016	0	0	0		175	50	90	200	50	90	150	175	25	8	11	132
3571		83	0	0	0	0	0	0	0	0				2	2	1	3					1		1	1					0	1		2016	0	0	0		200	100	60	200	75	90	150	162.5	12.5	14	16	95
4988		83	0	0	0	0	0	0	0	0				1	1	0	15					1		0	1					0	0		2016					225	50	110	225	0		200	225	25	11	12	89
6865		83	0	1	0	0	0	0	0	0				2	2	2	15					1		0	1					1	1		2019					125	125	120	0	50	180	62.5	-25	87.5	10	12	115
6535		83	1	0	0	0	0	0	0	0				6	6	0	15					0		0	0					0	0		2018					200	75	70	100	75	80	162.5	62.5	100	8	10	120
583		83	0	0	0	0	0	0	0	0				6	3	0	12					1		0	0					0	0		2015	0	0	0		50	125	90	0	225	80	-12.5	-112.5	100	12	11	120
6456		83	1	1	0	0	0	0	1	0				6	6	0	15					0		0	0					0	0		2018					0	75	90	0	50	110	-37.5	-25	12.5	15	15	107
6185		83	0	1	0	0	1	1	0	0				6	6	0	15					0		0	0					0	0		2017					75	200	85	175	175	80	-25	87.5	112.5	14	14	50
6875		83	0	0	0	0	0	0	0	0				6	6	0	15	4	2			0		0	0		0	1		0	0		2019					275	175	80	325	175	100	187.5	237.5	50	17	15	99
6695		83	1	0	0	0	0	0	1	0				6	6	0	15					0		0	0					0	0		2019					-400	0		-300	0		-400	-300	100	30	11	63
6693		83	0	0	0	0	0	0	1	0				2	2	1	15					1		0	1					0	1		2019					-50	150	90	-25	100	80	-125	-75	50	14	14	95
8054		83	0	1	0	0	0	0	1	0				6	6	0	15					0		0	0					0	0		2019					50	150	90	50	200	90	-25	-50	25	12	16	63
303		82	1	0	0	0	0	0	0	0				7	7	0	12					0		0	0					0	0		2015	0	0	0		250	350	170	100	150	170	75	25	50	13	12
451		82	1	1	0	0	0	1	0	0				3	3	0	6					1		1	1					0	0		2015	33.3333	50	2		-50	125	85	0	175	100	-112.5	-87.5	25	8	9
1635		82	0	1	0	0	0	0	0	0				6	6	0	5					0		1	0					0	0		2015	16.6667	50	1		50	0		50	0		50	50	0	9	10
1850		82	1	0	0	0	0	0	0	0				4	4	0	15					1		0	1					0	0		2015	0	0	0		300	150	100	275	100	90	225	225	0	14	11
1854		82	0	0	0	1	0	0	0	0				6	6	0	12					0		0	0					0	0		2015	16.6667	0	0		-125	100	50	-100	75	115	-175	-137.5	37.5	11	12
2393		82	1	0	0	0	0	0	0	0				4	4	0	5					1		1	1					0	0		2016	0	0	0		300	75	10	400	75	90	262.5	362.5	100	11	10
2420		82	0	0	0	0	0	1	0	0				6	6	0	5					0		1	0					0	0		2016	16.6667	0	1		225	100	75	200	100	105	175	150	25	16	15
3815		82	0	0	0	0	0	0	0	0				6	6	0	5					0		1	0					0	0		2016	0	0	0		175	150	65	75	150	90	100	0	100	10	10
4199		82	1	0	0	1	0	0	0	0				6	6	0	15					0		0	0					0	0		2016					300	150	100	275	100	90	225	225	0	15	15
4481		82	0	1	0	0	0	1	0	0				2	2	0	15					1		0	1					0	0		2016					0	150	105	0	75	90	-75	-37.5	37.5	11	11
7356		82	0	0	0	0	0	0	1	1				1	1	1	15	0	0			1		0	1		1	1		0	1		2019					225	100	90	175	100	90	175	125	50	9	9
1331		82	0	0	0	0	0	0	1	0				6	6	0	12					0		0	0					0	0		2015	16.6667	0	0		225	175	80	250	150	100	137.5	175	37.5	14	14	116
3443		82	0	0	0	0	0	0	0	1				6	6	0	15					0		0	0					0	0		2016	0	0	0		-250	75	120	-150	0		-287.5	-150	137.5	10	11	97
3714		82	1	0	0	0	0	0	0	0				6	6	0	15					0		0	0					0	0		2016	0	0	0		50	225	95	-25	200	75	-62.5	-125	62.5	12	13	84
2558		82	0	1	0	0	0	1	0	0				4	2	2	6					1		1	1					1	1		2016	33.3333	50	2		275	125	90	300	150	90	212.5	225	12.5	15	16	86
3795		82	0	0	0	0	0	0	0	1				3	3	0	15					1		0	1					0	0		2016	0	0	0		275	125	90	325	150	90	212.5	250	37.5	13	12	86
3692		82	0	0	0	1	0	1	0	1				1	1	1	15					1		0	1					0	1		2016	33.3333	0	1		250	200	60	200	125	100	150	137.5	12.5	15	16	75
5202		82	1	0	0	0	0	0	0	0				6	6	0	15					0		0	0								2016					100	100	90	150	75	90	50	112.5	62.5	12	10	129
6646		82	0	1	0	0	0	0	0	0				6	6	0	15					0		0	0					0	0		2019					200	0		0	0		200	0	200	10	9	112
6400		82	0	0	0	0	0	0	1	1				0	0	2	5					1		1	1					1	1		2018					50	150	180	50	150	160	-25	-25	0	15	13	79
3754		82	1	0	0	0	0	1	0	0				2	2	0	12					1		0	1					0	0		2016	16.6667	0	1		75	0		0	0		75	0	75	11	13	94
4698		82	1	0	0	0	0	0	0	0				6	6	0	15					0		0	0					0	0		2016					75	0		75	0		75	75	0	9	11	94
2063		82	1	0	0	0	0	0	0	0				6	6	0	15					0		0	0					0	0		2016	0	0	0		0	0		0	0		0	0	0	11	12	86
1528		82	0	0	0	1	0	0	0	0				4	4	0	3					1		1	1					0	0		2015	16.6667	0	0		0	0		200	100	90	0	150	150	11	12	80
2327		82	1	0	0	1	0	0	0	0				6	6	1	15					0		0	0					0	1		2016	16.6667	0	0		100	175	80	25	100	90	12.5	-25	37.5	13	13	73
1607		82	1	0	0	0	0	0	0	0				4	4	0	12					1		0	1					0	0		2015	0	0	0		50	0		75	0		50	75	25	15	15	86
5174		82	0	0	0	0	0	0	0	0				6	6	0	15					0		0	0					0	0		2016					0	125	90	0	0		-62.5	0	62.5	12	12	86
7176		82	1	0	0	0	0	0	0	0		6	5	2	2	0	15					1	1	0	1	0				0	0		2019					0	0		125	75	95	0	87.5	87.5	12	11	106
8252		82	0	0	0	0	0	0	1	0				6	6	0	15					0		0	0					0	0		2019					275	125	75	200	75	105	212.5	162.5	50	20	25	78
7852		82	0	0	0	0	0	0	0	0		35	30	6	6	0	15					0	0	0	0	0				0	0		2019					75	75	20	0	200	180	37.5	-100	137.5	18	12	88
7797		82	0	0	0	0	0	0	0	0				6	6	0	15					0		0	0					0	0		2019					0	0		150	150	90	0	75	75	8	9	83
4433		82	1	0	0	0	0	0	0	0				6	6	0	15					0		0	0					0	0		2016					75	0		125	50	90	75	100	25	12	12	99
8542		82	0	0	0	0	0	0	0	0				2	2	0	15					1		0	1					0	0		2020					150	50	90	50	0		125	50	75	13	12	91
7464		82	1	0	0	1	0	0	0	0		7	12	6	6	0	15	6	6			0	0	0	0	0	0	0		0	0		2019					-375	0		-150	125	75	-375	-212.5	162.5	13	14	75
7589		82	0	0	0	0	0	0	1	0		30	30	1	1	0	15					1	0	0	1	0				0	0		2019					400	100	75	550	200	90	350	450	100	17	19	111
6883		82	1	0	0	0	0	0	1	0				6	6	0	15					0		0	0					0	0		2019					-350	0		-600	75	90	-350	-637.5	287.5	15	14
440		81	0	0	0	0	0	0	0	0				6	6	0	12					0		0	0					0	0		2015	0	0	0		-50	200	90	-25	100	90	-150	-75	75	11	12
461		81	1	0	0	0	0	0	0	0				10	10	1	15					0		0	0					0	1		2015	0	0	0		-225	150	65	-150	150	105	-300	-225	75	9	8
522		81	0	0	0	0	0	0	0	0				6	6	0	12					0		0	0					0	0		2015	0	0	0		150	50	140	125	50	15	125	100	25	18	15
611		81	0	0	0	0	0	0	0	0				6	6	0	15					0		0	0					0	0		2015	0	0	0		325	125	80	400	250	80	262.5	275	12.5	11	12
1692		81	1	0	0	0	0	0	0	0				4	4	0	15					1		0	1					0	0		2015	0	0	0		425	250	90	400	200	100	300	300	0	14	12
1699		81	1	0	0	0	0	0	0	0				6	6	0	15					0		0	0					0	0		2015	0	0	0		175	75	95	225	100	50	137.5	175	37.5	15	14
1786		81	0	0	0	0	0	0	0	0				6	6	0	12					0		0	0					0	0		2015	0	0	0		-175	75	90	-100	50	170	-212.5	-125	87.5	11	14
3121		81	1	0	0	0	0	0	0	0				6	6	0	15					0		0	0					0	0		2016	0	0	0		-50	100	100	-50	100	80	-100	-100	0	18	16
4108		81	0	0	0	0	0	0	0	0				6	6	0	15					0		0	0					0	0		2016	0	0	0		100	0		100	0		100	100	0	13	15
4660		81	0	0	0	0	0	0	0	0				6	6	0	15					0		0	0					0	0		2016					0	0		0	0		0	0	0	13	11
4662		81	0	0	0	0	0	0	0	0				6	6	0	15					0		0	0					0	0		2016					250	175	85	250	100	75	162.5	200	37.5	12	12
8379		81	0	1	0	0	0	1	0	1				1	1	1	15					1		0	1					0	1		2020					-500	100	15	-500	0		-550	-500	50	13	16
3122		81	1	0	0	0	0	0	1	0				1	1	1	12					1		0	1								2016	16.6667	0	0		50	175	65	100	275	156	-37.5	-37.5	0	8	9	102
2675		81	1	0	0	0	0	1	1	0				6	6	2	12					0		0	0					1	1		2016	33.3333	0	1		75	0		100	0		75	100	25	9	10	98
620		81	0	1	0	0	0	0	0	0				3	3	0	8					1		1	1					0	0		2015	16.6667	50	1		-50	100	120	-150	50	95	-100	-175	75	10	9	90
6608		81	0	0	0	0	0	0	0	0				6	6	0	15					0		0	0					0	0		2019					200	75	90	225	50	90	162.5	200	37.5	14	15	121
7573		81	1	0	0	0	0	1	0	0				6	6	0	15					0		0	0					0	0		2019					125	100	90	300	400	100	75	100	25	8	9	118
6648		81	0	1	0	0	0	1	0	0		11	25	4	4	0	15					1	0	0	1	0				0	0		2019					200	150	95	200	200	90	125	100	25	11	13	97
4841		81	0	0	0	0	0	0	0	0		12	16	3	6	0	15	1	2			1	0	0	1	0	1	1		0	0		2016					275	100	90	325	100	90	225	275	50	12	10	98
1565		81	1	0	0	0	0	0	1	0				7	7	0	12					0		0	0					0	0		2015	16.6667	0	0		175	0		175	0		175	175	0	11	11	84
7396		81	0	0	0	1	1	1	1	0		26	12	2	2	1	5					1	0	1	1	0				0	1		2019					100	100	70	100	150	95	50	25	25	16	17	106
8076		81	0	0	0	0	0	0	1	0		34	36	1	1	0	15					1	0	0	1	0				0	0		2019					-25	75	155	50	75	70	-62.5	12.5	75	11	10	88
8313		81	0	0	0	0	0	0	1	0				6	6	0	15					0		0	0					0	0		2019					-100	200	90	-125	100	130	-200	-175	25	9	9	110
2948		81	1	0	0	0	0	0	1	0				6	6	0	15					0		0	0					0	0		2016	16.6667	0	0		175	75	90	225	100	50	137.5	175	37.5	16	17	93
7685		81	1	0	0	0	0	0	1	0				6	6	0	15					0		0	0					0	0		2019					100	100	90	75	75	95	50	37.5	12.5	12	14	76
4096		81	0	0	0	0	0	0	0	0		12	16	2	2	0	15					1	0	0	1	0				0	0		2016	0	0	0		275	100	90	300	100	90	225	250	25	13	10	123
7346		81	1	0	0	0	0	0	0	0				3	3	0	15					1		0	1					0	0		2019					125	100	60	125	100	130	75	75	0	12	14	88
8201		81	0	0	0	0	0	0	1	0				3	3	1	5					1		1	1					0	1		2019					525	250	95	550	300	100	400	400	0	17	19	79
781		80	0	0	0	1	0	0	0	0				6	6	0	15					0		0	0					0	0		2015	16.6667	0	0		75	275	70	125	300	100	-62.5	-25	37.5	11	16
2377		80	0	0	0	0	0	0	0	0				6	6	0	12					0		0	0					0	0		2016	0	0	0		275	100	85	250	100	75	225	200	25	12	12
2394		80	0	0	0	0	0	0	0	0				4	4	0	12					1		0	1					0	0		2016	0	0	0		0	0		0	0		0	0	0	12	13
2856		80	0	1	0	0	0	0	0	0				6	6	2	6					0		1	0					1	1		2016	16.6667	50	1		100	100	85	150	75	100	50	112.5	62.5	14	12
3109		80	0	0	0	1	0	0	0	0				6	6	0	15					0		0	0					0	0		2016	16.6667	0	0		75	50	80	0	100	145	50	-50	100	17	16
4277		80	0	0	0	0	0	0	0	1		6	10	2	2	0	15					1	0	0	1	0				0	0		2016					125	75	70	100	200	170	87.5	0	87.5	9	10
4287		80	0	0	0	0	0	0	0	0				4	4	0	15					1		0	1					0	0		2016					50	150	80	0	0		-25	0	25	13	8
4824		80	0	0	0	0	0	0	0	0				6	6	0	15					0		0	0					0	0		2016					150	75	80	225	225	100	112.5	112.5	0	13	16
5009		80	0	1	0	0	0	1	0	0				3	3	0	15					1		0	1					0	0		2016					150	100	60	175	50	80	100	150	50	12	13
7734		80	1	0	0	0	0	0	0	0		25	8	2	2	0	15					1	0	0	1	0				0	0		2019					-175	100	80	-125	125	80	-225	-187.5	37.5	11	13
4773		80	0	0	0	0	0	0	0	0		25	32	6	6	0	15					0	0	0	0	0				0	0		2016					0	100	95	0	50	85	-50	-25	25	12	13	105
5626		80	1	0	0	0	0	0	0	1						0	15							0						0	0		2017					-100	75	90	-50	50	90	-137.5	-75	62.5	12	13	102
3661		80	0	0	0	0	0	0	0	0				4	6	0	15					1		0	1					0	0		2016	0	0	0		200	100	40	100	0		150	100	50	8	11	93
1748		80	0	0	0	0	0	0	0	0				6	3	1	15					1		0	0					0	1		2015	0	0	0		50	200	170	0	100	20	-50	-50	0	10	10	88
3209		80	0	0	0	0	0	0	0	0				6	6	1	5					0		1	0					0	1		2016	0	0	0		300	0		325	75	120	300	287.5	12.5	14	14	51
7187		80	0	0	0	0	0	0	0	0		6	15	1	1	1	15	2	5			1	0	0	1	0	1	1		0	0		2019					275	100	90	125	25	50	225	112.5	112.5	16	17	131
7761		80	1	0	0	0	0	0	1	0				3	3	0	15	0	1			1		0	1		1	1		0	0		2019					-25	175	100	-25	150	90	-112.5	-100	12.5	10	10	104
7631		80	0	0	0	0	0	1	0	0		5	12	0	0	0	15	5	5			1	1	0	1	1	0	1		0	0		2019					250	200	75	125	250	95	150	0	150	15	15	73
6382		80	0	0	0	0	0	0	0	0				6	6	0	15					0		0	0					0	0		2018					-350	125	100	-350	150	90	-412.5	-425	12.5	20	23	99
6327		80	0	0	0	0	0	0	0	0		3	3	3	3	0	15	7	7			1	1	0	1	1	0	0		0	0		2017					200	50	85	225	75	90	175	187.5	12.5	16	18	109
8265		80	0	1	0	1	1	1	0	0		5	5	1	1	2	8	0	0			1	1	1	1	1	1	1		1	1		2019					550	125	180	500	50	150	487.5	475	12.5	13	14	84
7608		80	1	1	0	0	0	0	0	0				6	6	0	15					0		0	0					0	0		2019					-100	100	105	0	250	105	-150	-125	25	12	12	89
1490		80	1	0	0	1	0	0	1	0				6	6	0	15					0		0	0					0	0		2015	33.3333	0	0		25	0		0	0		25	0	25	11	12	91
4534		80	0	0	0	0	0	0	0	0				6	6	0	15					0		0	0					0	0		2016					-25	150	90	-75	100	90	-100	-125	25	13	14	81
3755		80	1	0	0	0	0	0	0	0				6	6	0	15					0		0	0					0	0		2016	0	0	0		200	0		50	0		200	50	150	12	13	69
7150		80	0	0	0	0	0	0	1	0		11	5	1	1	0	15					1	1	0	1	0				0	0		2019					0	0		-100	0		0	-100	100	10	10	70
1744		80	0	0	0	0	0	0	0	0				3	3	1	15					1		0	1					0	1		2015	0	0	0		50	100	10	75	125	90	0	12.5	12.5	13	14
6153		80	0	0	0	0	0	1	0	0				6	6	1	15					0		0	0					0	1		2017					125	75	100	100	100	95	87.5	50	37.5	11	15
6389		80	0	0	0	0	0	0	0	0				6	6	0	15					0		0	0					0	0		2018					-400	100	75	-400	125	80	-450	-462.5	12.5	15	14	83
8622		80	1	0	0	0	0	0	0	0		7	8	6	6	0	15	4	2			0	0	0	0	0	0	1		0	0		2020					275	0		300	0		275	300	25	15	15	86
8339		80	0	1	0	0	0	0	1	0				3	3	0	15	0	0			1		0	1		1	1		0	0		2019					100	100	90	100	100	100	50	50	0	10	10	83
7831		80	1	0	0	0	0	0	0	0				6	6	0	15					0		0	0					0	0		2019					-200	75	120	-175	100	80	-237.5	-225	12.5	14	19	64
8493		80	1	0	0	0	0	0	0	0		24	17	6	6	0	15					0	0	0	0	0				0	0		2020					150	100	90	25	75	90	100	-12.5	112.5	12	14	77
5777		80	1	1	0	0	0	0	0	0				6	6	0	15					0		0	0					0	0		2017					200	175	90	125	125	85	112.5	62.5	50	14	13	95
52		79	0	0	0	0	0	1	0	0				8	8	0	12					0		0	0					0	0		2015	16.6667	0	1		50	100	70	75	125	90	0	12.5	12.5	10	10
72		79	0	0	0	0	0	0	0	0				3	3	1	7					1		1	1					0	1		2015	0	0	0		100	0		0	0		100	0	100	10	9
239		79	1	0	0					0				6	6	0	13					0		0	0					0	0		2015	0	0	0		-25	75	15	-25	100	135	-62.5	-75	12.5	8	9
454		79	1	0	0	0	0	0	0	0				7	7	0	20					0		0	0					0	0		2015	0	0	0		50	0		25	0		50	25	25	11	11
565		79	0	0	0	0	0	0	0	0				6	6	0	3					0		1	0					0	0		2015	0	0	0		-250	275	120	-50	200	60	-387.5	-150	237.5	17	20
698		79	1	0	0	0	0	1	0	0				8	8	1	20					0		0	0					0	1		2015	16.6667	0	1		50	75	110	0	225	30	12.5	-112.5	125	11	14
1346		79	0	1	0	1	0	0	0	0		23	27	4	4	0	20					1	0	0	1	0				0	0		2015	33.3333	50	1		0	75	60	-75	100	100	-37.5	-125	87.5	15	17
1485		79	0	0	0	1	0	0	0	0				4	4	0	5					1		1	1					0	0		2015	16.6667	0	0		-25	125	90	75	150	90	-87.5	0	87.5	11	11
1634		79	1	0	0	0	0	0	0	0				4	4	0	8					1		1	1					0	0		2015	0	0	0		50	0		50	0		50	50	0	13	14
2537		79	0	0	0	0	0	0	0	0				4	4	1	12					1		0	1					0	1		2016	0	0	0		0	150	85	150	75	90	-75	112.5	187.5	17	20
3221		79	0	0	0	1	0	0	0	0				4	4	0	8					1		1	1					0	0		2016	16.6667	0	0		75	100	80	100	200	85	25	0	25	12	13
3320		79	0	0	0	0	0	0	0	0				4	4	0	5					1		1	1					0	0		2016	0	0	0		250	0		250	50	60	250	225	25	14	12
3588		79	1	0	0	1	0	0	0	0				3	3	0	12					1		0	1					0	0		2016	16.6667	0	0		100	75	80	125	125	100	62.5	62.5	0	10	11
4763		79	1	0	0	1	0	0	1	0				4	4	0	5					1		1	1					0	0		2016					125	50	105	125	50	65	100	100	0	11	11
5980		79	0	0	0	0	0	1	1	0						0	15							0						0	0		2017					325	100	180	275	100	20	275	225	50	14	11	120
4757		79	1	0	0	0	0	0	0	0				4	4	0	8					1		1	1					0	0		2016					125	200	75	200	400	80	25	0	25	9	10	103
4197		79	0	0	0	0	0	0	1	0				6	6	0	15					0		0	0					0	0		2016					200	0		200	50	115	200	175	25	12	12	101
1736		79	1	0	0	0	0	0	0	0				6	6	0	15					0		0	0					0	0		2015	0	0	0		125	75	90	200	100	90	87.5	150	62.5	10	11	103
3695		79	0	0	0	1	1	1	0	1		6	10	2	2	0	15					1	0	0	1	0				0	0		2016	50	0	1		150	75	70	100	200	170	112.5	0	112.5	8	9	97
2436		79	1	0	0	0	0	0	0	0				6	6	1	15					0		0	0					0	1		2016	0	0	0		225	225	80	75	250	95	112.5	-50	162.5	8	11	85
4876		79	1	0	0	0	0	0	0	0				2	6	0	8					1		1	1					0	0		2016					225	125	100	325	100	80	162.5	275	112.5	15	7	72
7482		79	0	0	0	0	0	0	0	0				6	6	0	15					0		0	0					0	0		2019					175	200	90	175	300	90	75	25	50	15	14	86
8350		79	0	0	0	0	0	1	1	0		23	16	6	6	1	15					0	0	0	0	0				0	1		2019					-75	75	85	25	150	100	-112.5	-50	62.5	14	15	79
7590		79	0	0	0	0	0	0	0	1				6	6	0	15					0		0	0					0	0		2019					-200	250	180	-200	250	180	-325	-325	0	19	23	95
1944		79	0	0	0	0	0	0	1	0				6	6	1	6					0		1	0					0	1		2015	16.6667	0	0		275	75	150	275	100	100	237.5	225	12.5	13	13	126
7360		79	1	0	0	0	0	0	0	0				6	6	0	15					0		0	0					0	0		2019					-100	150	75	-175	50	95	-175	-200	25	14	19	121
1608		79	0	0	0	0	0	0	0	0				6	6	1	12					0		0	0					0	1		2015	0	0	0		100	75	90	125	75	90	62.5	87.5	25	22	23	85
6396		79	1	0	0	0	0	0	0	0		11	7	1	1	1	15	0	0			1	0	0	1	0	1	1		0	1		2018					225	150	60	225	75	90	150	187.5	37.5	14	14	86
8274		79	0	0	0	0	0	0	0	0				3	3	1	15					1		0	1					0	1		2019					0	0		0	75	90	0	-37.5	37.5	14	14	74
1484		79	1	0	0	0	0	0	0	0				7	7	0	15					0		0	0					0	0		2015	0	0	0		225	100	85	150	100	90	175	100	75	19	22	75
3844		79	1	0	0	0	0	0	1	0				6	6	0	15					0		0	0					0	0		2016	16.6667	0	0		225	100	85	175	100	90	175	125	50	10	15	75
895		79	1	0	0	0	0	0	0	0				6	6	0	12					0		0	0					0	0		2015	0	0	0		1.75	0		0	0		1.75	0	1.75	15	14	65
6399		79	1	0	0	0	0	0	0	0				6	6	0	15					0		0	0					0	0		2018					25	150	180	50	250	90	-50	-75	25	15	16	76
8209		79	1	0	0	0	0	0	1	0		11	10	1	1	0	15					1	0	0	1	0				0	0		2019					-50	50	90	-50	75	90	-75	-87.5	12.5	10	10	79
3270		79	1	1	0	0	0	1	0	0				6	6	0	15					0		0	0					0	0		2016	33.3333	50	2		-225	100	80	-200	0		-275	-200	75	18	18	106
6607		79	0	0	0	0	0	0	0	0				2	2	1	15					1		0	1					0	1		2019					-250	175	180	-600	150	180	-337.5	-675	337.5	16	16	62
7410		79	0	0	0	0	0	0	0	1				2	2	0	15	5	5			1		0	1		0	1		0	0		2019					350	50	90	300	125	120	325	237.5	87.5	16	15	79
8185		79	1	0	0	0	0	0	0	0		30	30	2	2	0	15					1	0	0	1	0				0	0		2019					250	100	80	150	75	120	200	112.5	87.5	9	11	67
6694		79	1	0	0	0	0	0	1	0				6	6	0	15					0		0	0					0	0		2019					100	200	90	100	200	85	0	0	0	12	13	120
8120		79	0	0	0	0	0	0	1	0				6	6	0	15					0		0	0					0	0		2019					25	250	90	0	200	90	-100	-100	0	12	14	74
7790		79	0	1	0	0	0	0	1	0				2	2	0	15	0	0			1		0	1		1	1		0	0		2019					450	175	90	350	175	90	362.5	262.5	100	11	12	83
7167		79	0	0	0	0	0	0	0	0		30	22	6	6	0	15	8	8			0	0	0	0	0	0	0		0	0		2019					100	0		100	0		100	100	0	11	12	81
5239		79	1	0	0	0	0	0	0	0				6	6	0	15					0		0	0					0	0		2016					50	0		75	50	30	50	50	0	12	11	110
7369		79	0	0	0	0	1	1	0	1		3	24	1	1	1	8					1	1	1	1	1				0	1		2019					375	200	90	375	0		275	375	100	14	13	72
360		78	1	0	0	0	0	0	0	0				6	6	0	15					0		0	0					0	0		2015	0	0	0		100	125	105	125	75	55	37.5	87.5	50	11	12
514		78	1	0	0	0	0	0	0	0				7	7	0	20					0		0	0					0	0		2015	0	0	0		75	0		50	0		75	50	25	11	12
720		78	1	0	0	0	0	0	0	0				4	4	0	7					1		1	1					0	0		2015	0	0	0		50	200	90	0	250	80	-50	-125	75	12	12
727		78	0	0	0	0	0	0	0	0				6	6	0	15					0		0	0					0	0		2015	0	0	0		225	50	20	225	100	50	200	175	25	14	13
1722		78	1	0	0	0	0	0	0	0				6	6	0	15					0		0	0					0	0		2015	0	0	0		0	150	65	0	100	135	-75	-50	25	15	16
1760		78	1	0	0	1	0	0	0	0				3	3	0	5					1		1	1					0	0		2015	16.6667	0	0		100	125	105	125	75	55	37.5	87.5	50	11	12
1772		78	0	0	0	1	0	1	0	0				6	6	0	5					0		1	0					0	0		2015	33.3333	0	1		0	250	65	75	275	100	-125	-62.5	62.5	15	13
2024		78	0	0	0	1	0	0	0	0				6	6	0	8					0		1	0					0	0		2016	16.6667	0	0		-350	125	120	-125	125	95	-412.5	-187.5	225	15	16
2138		78	1	0	0	0	0	0	0	0				6	6	0	15					0		0	0					0	0		2016	0	0	0		325	250	100	275	150	100	200	200	0	15	17
2166		78	1	0	0	0	0	0	1	0				6	6	0	15					0		0	0					0	0		2016	16.6667	0	0		-125	50	180	-100	50	80	-150	-125	25	12	12
2197		78	0	0	0	1	0	0	0	0				6	6	0	3					0		1	0					0	0		2016	16.6667	0	0		50	75	180	75	25	140	12.5	62.5	50	12	12
2480		78	0	0	0	0	0	0	0	0				6	6	0	15					0		0	0					0	0		2016	0	0	0		250	0		275	100	70	250	225	25	14	14
2508		78	1	0	0	0	0	0	0	0				3	3	0	4					1		1	1					0	0		2016	0	0	0		175	50	145	75	50	110	150	50	100	16	18
2975		78	1	0	0	0	0	1	0	0				6	6	0	15					0		0	0					0	0		2016	16.6667	0	1		150	100	125	150	150	85	100	75	25	13	12
2993		78	0	1	0	0	0	0	0	0				4	4	0	15					1		0	1					0	0		2016	16.6667	50	1		25	25	180	25	75	175	12.5	-12.5	25	10	10
4352		78	1	0	0	0	0	0	1	0				6	6	0	15					0		0	0					0	0		2016					-450	300	80	-400	300	90	-600	-550	50	20	20
4439		78	1	0	0	0	0	0	0	0				6	6	0	15					0		0	0					0	0		2016					350	250	75	200	75	90	225	162.5	62.5	15	12
4490		78	1	0	0	0	0	0	0	0				6	6	0	15					0		0	0					0	0		2016					325	250	100	275	150	100	200	200	0	12	13
6173		78	0	0	0	0	0	0	0	0				3	3	1	15					1		0	1					0	1		2017					-50	150	100	50	125	120	-125	-12.5	112.5	13	12
7004		78	0	0	0	0	0	0	0	0				6	6	1	15					0		0	0					0	1		2019					125	150	90	75	0		50	75	25	16	19
7486		78	0	1	0	0	0	0	0	0				2	2	0	15	0	0			1		0	1		1	1		0	0		2019					100	100	145	75	100	30	50	25	25	11	13
7774		78	1	0	0	0	0	1	0	1				2	2	0	8					1		1	1					0	0		2019					75	0		75	0		75	75	0	11	11
8090		78	0	0	0	0	0	0	0	0				1	1	0	15					1		0	1					0	0		2019					50	150	105	50	150	90	-25	-25	0	16	14
8372		78	1	0	0	0	0	0	0	0				6	6	0	15					0		0	0					0	0		2019					0	50	50	-75	150	80	-25	-150	125	10	11
4756		78	0	0	0	0	0	0	0	0				6	6	0	15					0		0	0					0	0		2016					-175	75	160	100	5	105	-212.5	97.5	310	13	10	100
3027		78	1	0	0	0	0	0	1	0				4	4	0	15					1		0	1					0	0		2016	16.6667	0	0		25	325	5	75	75	105	-137.5	37.5	175	11	15	98
452		78	0	0	0	0	0	0	1	0				3	3	0	5					1		1	1					0	0		2015	16.6667	0	0		175	50	90	200	100	70	150	150	0	16	17	81
2858		78	1	0	0	0	0	0	1	0				6	6	0	15					0		0	0					0	0		2016	16.6667	0	0		125	125	100	100	125	45	62.5	37.5	25	12	12	84
4371		78	0	0	0	0	0	0	0	0				4	4	1	15					1		0	1					0	1		2016					50	150	90	175	125	90	-25	112.5	137.5	12	11	81
1238		78	0	1	0	0	0	0	0	0				2	2	0	5					1		1	1					0	0		2015	16.6667	50	1		50	50	90	0	100	95	25	-50	75	15	13	93
6820		78	0	0	0	0	0	0	0	0				2	2	0	8					1		1	1					0	0		2019					175	0		150	0		175	150	25	12	14	84
6416		78	0	0	0	0	0	0	0	0				3	3	1	8					1		1	1					0	1		2018					350	50	40	300	0		325	300	25	11	12	103
1548		78	0	0	0	0	0	0	0	0				3	3	0	8					1		1	1					0	0		2015	0	0	0		450	50	85	425	0		425	425	0	20	17	110
6810		78	0	0	0	0	0	0	0	0				6	6	0	15					0		0	0					0	0		2019					250	125	100	175	75	100	187.5	137.5	50	13	12	78
1586		78	0	0	0	1	0	0	0	0				4	4	1	8					1		1	1					0	1		2015	16.6667	0	0		300	0		300	100	160	300	250	50	14	16	101
1650		78	0	0	0	1	0	0	0	0				4	4	0	15					1		0	1					0	0		2015	16.6667	0	0		150	0		100	50	90	150	75	75	14	15	91
1588		78	0	0	0	0	1	0	0	0				4	4	0	8					1		1	1					0	0		2015	16.6667	0	0		-50	0		0	100	90	-50	-50	0	12	12	93
1644		78	0	0	0	0	0	1	0	0				6	6	0	8					0		1	0					0	0		2015	16.6667	0	1		150	125	55	-75	0		87.5	-75	162.5	13	15	66
7825		78	0	0	0	0	0	0	1	1				6	6	0	15					0		0	0					0	0		2019					-75	0		200	250	90	-75	75	150	7	7	54
6705		78	0	0	0	0	0	0	1	0				4	4	0	8	2	2			1		1	1		1	1		0	0		2019					-50	50	180	-75	50	100	-75	-100	25	8	9	39
5625		78	1	0	0	0	0	0	0	1				6	6	0	15					0		0	0					0	0		2017					100	0		200	75	10	100	162.5	62.5	8	9	99
4807		78	0	0	0	0	0	0	1	0				4	4	0	15					1		0	1					0	0		2016					250	75	120	250	75	80	212.5	212.5	0	12	12	102
7991		78	1	0	0	0	0	0	1	0		20	25	3	3	0	15					1	0	0	1	0				0	0		2019					-550	100	90	-275	100	110	-600	-325	275	13	14	102
7306		78	0	1	0	0	0	1	1	0		15	17	3	1	0	15					1	0	0	1	0				0	0		2019					-75	75	120	0	50	50	-112.5	-25	87.5	10	12	74
8505		78	0	0	0	1	0	0	0	0		15	30	6	6	0	15	5	3			0	0	0	0	0	0	1		0	0		2020					0	125	150	225	150	90	-62.5	150	212.5	12	14	76
7615		78	0	0	0	1	0	0	0	0		5	4	2	2	1	15					1	1	0	1	1				0	1		2019					75	300	80	150	250	110	-75	25	100	11	11	81
6969		78	1	0	0	0	0	0	0	0				0	0	1	15					1		0	1					0	1		2019					25	175	160	0	50	35	-62.5	-25	37.5	15	19	87
7616		78	1	0	0	1	1	0	0	0		15	6	2	2	0	15	0	0			1	0	0	1	0	1	1		0	0		2019					200	0		200	50	75	200	175	25	11	11	95
7619		78	0	0	0	1	0	0	0	1				4	1	1	15					1		0	1					0	1		2019					100	100	90	125	100	90	50	75	25	12	12	76
8089		78	0	0	0	1	0	1	0	0		20	24	1	1	0	8	2	2			1	0	1	1	0	1	1		0	0		2019					25	25	110	200	50	140	12.5	175	162.5	16	14	93
7330		78	0	1	0	0	1	1	0	0				1	1	2	15	2	2			1		0	1		1	1		1	1		2019					450	75	90	350	75	90	412.5	312.5	100	12	12	105
8351		78	1	0	0	0	0	1	0	0				2	3	1	15					1		0	1					0	1		2019					0	200	90	50	250	85	-100	-75	25	11	12	71
2245		78	0	0	0	0	0	0	0	0				4	4	0	15					1		0	1					0	0		2016	0	0	0		100	75	80	150	75	120	62.5	112.5	50	18	17	91
7091		78	0	0	0	0	0	0	1	0				1	1	1	15					1		0	1					0	1		2019					200	125	50	50	125	180	137.5	-12.5	150	11	12	89
7474		78	0	1	0	0	0	0	0	0				6	6	1	15					0		0	0					0	1		2019					-50	300	75	125	150	75	-200	50	250	14	13	93
8360		78	0	0	0	0	0	1	1	1		4	9	4	2	0	15					1	1	0	1	1				0	0		2019					150	75	60	150	50	70	112.5	125	12.5	12	10	65
7746		78	1	0	0	0	0	1	0	1				6	6	0	15					0		0	0					0	0		2019					325	100	85	200	100	120	275	150	125	11	10	71
8263		78	0	1	0	0	0	0	1	0				6	6	0	15					0		0	0					0	0		2019					200	150	90	225	200	90	125	125	0	9	10	78
20		77	0	1	0	0	1	0	0	1	1 5			6	6	1						0			0					0	1		2015	33.3333	50	1		50	100	60	0	75	125	0	-37.5	37.5	15	17
53		77	0	0	0	0	0	1	1	0				6	6	0	10					0		0	0					0	0		2015	33.3333	0	1		-250	100	110	-325	100	50	-300	-375	75	14	16
188		77	1	0	0	0	0	0	0	0				4	4	0	20					1		0	1					0	0		2015	0	0	0		350	250	75	200	75	90	225	162.5	62.5	14	13
487		77	1	0	0	0	0	0	0	0				6	6	0	12					0		0	0					0	0		2015	0	0	0
568		77	0	0	0	1	0	0	0	0				6	6	0	12					0		0	0					0	0		2015	16.6667	0	0		-125	0		-100	100	70	-125	-150	25	11	13
969		77	0	0	0	1	0	0	0	0				3	3	0	3					1		1	1					0	0		2015	16.6667	0	0		150	0		100	0		150	100	50
1358		77	0	0	0	0	0	0	0	0		20	19	4	4	1	6					1	0	1	1	0				0	1		2015	0	0	0		0	50	75	0	0		-25	0	25	15	16
1512		77	1	0	0	0	0	0	0	0				6	6	0	15					0		0	0					0	0		2015	0	0	0		200	0		150	0		200	150	50	14	13
1687		77	0	0	0	0	0	0	0	0				2	2	2	7					1		1	1					1	1		2015	0	0	0		250	200	5	250	150	70	150	175	25	12	14
1745		77	1	0	0	0	0	1	0	0				3	3	0	3					1		1	1					0	0		2015	16.6667	0	1		-175	100	80	-200	50	90	-225	-225	0	12	14
1837		77	0	0	0	1	0	0	0	0				6	6	0	8					0		1	0					0	0		2015	16.6667	0	0		200	50	10	175	75	5	175	137.5	37.5	10	10
2855		77	1	1	0	0	0	1	0	0				2	2	0	15					1		0	1					0	0		2016	33.3333	50	2		-150	150	100	-50	25	110	-225	-62.5	162.5	15	16
2946		77	1	0	0	0	0	0	0	0				6	6	1	15					0		0	0					0	1		2016	0	0	0		-125	100	85	-200	100	30	-175	-250	75	10	16
3227		77	0	0	0	0	0	0	1	0				6	6	0	15					0		0	0					0	0		2016	16.6667	0	0		0	0	50	125	95		0	77.5	77.5	20	20
3315		77	1	0	0	0	0	0	0	0				3	3	0	8					1		1	1					0	0		2016	0	0	0		-275	75	100	-250	150	90	-312.5	-325	12.5	10	11
4390		77	1	0	0	0	0	0	0	0				6	6	0	15					0		0	0					0	0		2016					25	125	100	0	50	80	-37.5	-25	12.5	16	15
7368		77	0	0	0	0	0	0	0	0				6	6	0	15					0		0	0					0	0		2019
4049		77	1	0	0	0	0	0	0	0				6	6	0	15					0		0	0					0	0		2016	0	0	0		350	125	105	450	150	90	287.5	375	87.5	10	13	104
4806		77	0	0	0	0	0	0	1	0				3	3	0	15					1		0	1					0	0		2016					350	150	105	350	175	95	275	262.5	12.5	12	13	101
2395		77	1	0	0	0	0	0	0	0				4	4	0	8					1		1	1					0	0		2016	0	0	0		25	75	90	75	100	100	-12.5	25	37.5	15	15	98
2132		77	0	0	0	0	0	0	0	0				6	6	0	15					0		0	0					0	0		2016	0	0	0		100	150	90	175	175	95	25	87.5	62.5	12	11	93
4393		77	0	0	0	0	0	0	0	0				6	6	0	15					0		0	0					0	0		2016					150	150	90	175	175	95	75	87.5	12.5	9	11	93
1848		77	0	0	0	0	0	0	0	0				6	6	0	12					0		0	0					0	0		2015	0	0	0		0	100	80	-75	150	105	-50	-150	100	17	16	94
1448		77	0	0	0	0	0	0	0	0				6	6	0	12					0		0	0					0	0		2015	0	0	0		175	100	70	75	50	70	125	50	75	10	9	91
7638		77	0	0	0	0	0	0	0	0				6	6	0	15					0		0	0					0	0		2019					200	100	90	200	150	90	150	125	25	8	7	78
7191		77	0	0	0	0	1	0	0	0				6	6	0	15					0		0	0					0	0		2019					50	50	65	175	250	90	25	50	25	14	15	130
7024		77	1	1	0	0	0	1	0	0				6	6	0	15					0		0	0					0	0		2019					125	125	90	175	175	90	62.5	87.5	25	14	13	111
4785		77	0	0	0	0	0	0	0	0		3	8	6	6	0	15	5	10			0	1	0	0	1	0	1		0	0		2016					175	50	170	100	0		150	100	50	15	15	134
7522		77	1	0	0	0	0	0	0	0				6	6	0	15					0		0	0					0	0		2019					400	75	70	250	125	100	362.5	187.5	175	22	21	99
6649		77	0	0	0	0	0	1	0	0				1	1	0	15					1		0	1					0	0		2019					0	0		0	0		0	0	0	14	16	123
8443		77	0	0	0	0	0	1	0	1				3	3	0	15					1		0	1					0	0		2020					100	100	75	150	50	150	50	125	75	13	13	108
7025		77	0	0	0	0	0	1	0	0		4	4	6	6	1	15	5	4			0	1	0	0	1	0	1		0	0		2019					25	50	180	0	25	20	0	-12.5	12.5	14	14	80
7013		77	1	1	0	0	0	1	0	0				6	6	0	15					0		0	0					0	0		2019					-75	100	100	-50	225	85	-125	-162.5	37.5	14	12	75
6938		77	1	0	0	0	0	0	0	0				6	6	0	15					0		0	0					0	0		2019					150	100	105	225	150	75	100	150	50	12	10	94
4338		77	0	0	0	1	0	1	0	0		5	5	2	2	0	8	0	0			1	1	1	1	1	1	1		0	0		2016					500	100	180	500	100	150	450	450	0	15	13	84
1578		77	1	0	0	0	0	0	0	0				4	4	0	8					1		1	1					0	0		2015	0	0	0		-100	0		0	0		-100	0	100	13	17	94
3756		77	0	0	0	0	0	0	0	0				2	2	0	15					1		0	1					0	0		2016	0	0	0		250	75	70	175	0		212.5	175	37.5	11	11	98
6897		77	1	0	0	0	0	1	0	0				6	6	0	15	0	0			0		0	0		1	1		0	0		2019					150	225	90	-25	125	90	37.5	-87.5	125	10	11	62
1558		77	1	0	0	0	0	0	0	0				3	3	0	12					1		0	1					0	0		2015	0	0	0		375	200	85	325	200	80	275	225	50	14	16	80
8086		77	0	0	0	1	0	0	0	1		8	9	6	6	0	15					0	0	0	0	0				0	0		2019					-700	100	135	-650	50	180	-750	-675	75	12	12	62
1622		77	0	0	0	0	0	0	0	0				6	6	0	8					0		1	0					0	0		2015	0	0	0		50	125	100	-150	100	100	-12.5	-200	187.5	16	16	40
3454		77	0	0	0	0	0	0	1	0				4	4	0	12					1		0	1					0	0		2016	16.6667	0	0		225	75	120	250	75	80	187.5	212.5	25	12	13	102
7215		77	0	1	0	0	0	0	0	0				2	2	1	15	4	3			1		0	1		0	1		0	1		2019					-350	0		-375	0		-350	-375	25	10	9	92
7179		77	1	0	0	1	0	0	0	0				4	2	0	15					1		0	1					0	0		2019					-700	50	180	-600	50	170	-725	-625	100	10	12	82
8277		77	1	0	0	0	0	0	0	0				6	6	0	15					0		0	0					0	0		2019					-550	200	165	-300	0		-650	-300	350	10	11	74
5670		77	0	0	0	0	0	0	0	0				2	2	1	15					1		0	1					0	1		2017					200	75	100	250	100	95	162.5	200	37.5	13	12	89
6296		77	0	0	0	0	0	0	1	1		11	8	6	2	0	15					1	0	0	0	0				0	0		2017					125	250	100	125	225	90	0	12.5	12.5	12	11	95
7014		77	0	0	0	0	0	0	1	0				4	4	0	8					1		1	1					0	0		2019					225	125	75	125	75	135	162.5	87.5	75	10	11	85
7321		77	0	0	0	0	0	0	0	1		33	30	6	6	0	15	7	7			0	0	0	0	0	0	0		0	0		2019					75	50	80	75	50	160	50	50	0	15	14	88
6881		77	1	0	0	0	0	1	0	0				6	6	0	15					0		0	0					0	0		2019					-25	50	100	-25	0		-50	-25	25	14	14	94
8562		77	1	0	0	0	0	1	0	0				3	3	0	15					1		0	1					0	0		2020					-250	200	90	-275	150	100	-350	-350	0	12	12	67
8323		77	1	0	0	0	0	0	1	0				6	6	0	15	2	1			0		0	0		1	1		0	0		2019					0	0		0	0		0	0	0	9	9	74
6848		77	0	1	0	0	0	0	0	0				2	2	0	15					1		0	1					0	0		2019					0	0		50	25	90	0	37.5	37.5	15	16	82
6297		77	0	0	0	0	0	0	0	0				2	2	0	15					1		0	1					0	0		2017					300	75	90	275	125	90	262.5	212.5	50	16	16	91
7490		77	0	0	0	1	1	0	0	0				1	1	0	15					1		0	1					0	0		2019					250	275	90	-100	125	100	112.5	-162.5	275	10	10	84
6546		77	1	0	0	0	0	0	1	0				6	6	0	15					0		0	0					0	0		2018					300	100	100	250	100	90	250	200	50	11	12	108
6302		77	1	0	0	0	0	0	1	0				6	6	0	15					0		0	0					0	0		2017					200	0		200	0		200	200	0	11	9	124
8066		77	1	1	0	0	1	0	0	0				6	6	0	15					0		0	0					0	0		2019					-100	75	100	-175	75	50	-137.5	-212.5	75	11	13	28
8464		77	1	0	0	0	0	0	1	0				6	6	0	15					0		0	0					0	0		2020					-75	100	135	175	50	75	-125	150	275	11	13	76
357		76	1	0	0	0	0	0	0	0				6	6	0	15					0		0	0					0	0		2015	0	0	0		350	125	90	450	150	90	287.5	375	87.5	14	13
364		76	0	0	0	0	0	0	0	0				6	6	0	15					0		0	0					0	0		2015	0	0	0		150	0		225	0		150	225	75	12	11
372		76	0	0	0	0	0	1	0	0				6	6	0	15					0		0	0					0	0		2015	16.6667	0	1		-650	0		-500	150	85	-650	-575	75	12	12
1342		76	0	1	0	0	0	1	0	0				4	4	1	8					1		1	1					0	1		2015	33.3333	50	2		-100	0		25	125	100	-100	-37.5	62.5	9	8
1481		76	1	0	0	0	0	0	0	0				6	6	0	15					0		0	0					0	0		2015	0	0	0		100	0		-50	0		100	-50	150	11	11
1773		76	0	0	0	0	0	1	0	0				6	6	0	15					0		0	0					0	0		2015	16.6667	0	1		-650	0		-500	150	85	-650	-575	75	12	12
4212		76	0	0	0	0	0	0	0	1				0	0	0	15					1		0	1					0	0		2016					250	75	130	250	50	80	212.5	225	12.5	13	13
6972		76	1	0	0	0	0	0	1	0				1	1	2	15					1		0	1					1	1		2019					150	50	60	225	200	80	125	125	0	13	12
7095		76	1	0	0	0	0	0	0	1				3	3	0	15					1		0	1					0	0		2019					300	125	85	275	175	105	237.5	187.5	50	16	16
7902		76	1	0	0	0	0	0	0	0		15	11	6	2	0	15	0	0			1	0	0	0	0	1	1		0	0		2019					175	100	95	75	75	115	125	37.5	87.5	15	15
4570		76	0	0	0	0	0	0	0	0				6	6	0	15					0		0	0					0	0		2016					75	125	75	100	50	80	12.5	75	62.5	12	12	99
2683		76	1	0	0	0	0	0	0	0				3	3	0	15					1		0	1					0	0		2016	0	0	0		125	125	65	150	100	105	62.5	100	37.5	10	9	104
3805		76	1	0	0	0	0	0	0	0				3	3	0	5					1		1	1					0	0		2016	0	0	0		350	175	90	350	150	90	262.5	275	12.5	18	11	93
2370		76	0	0	0	0	0	0	1	0				4	4	0	12					1		0	1					0	0		2016	16.6667	0	0		-200	200	90	-200	150	105	-300	-275	25	10	15	92
4863		76	0	0	0	0	0	0	0	0				2	6	0	15					1		0	1					0	0		2016					-150	200	90	-200	150	105	-250	-275	25	11	8	92
3016		76	0	0	0	1	0	0	1	0				6	6	0	12					0		0	0					0	0		2016	33.3333	0	0		-450	150	90	-375	250	80	-525	-500	25	20	20	64
6675		76	0	0	0	0	0	0	1	0				4	4	1	15					1		0	1					0	1		2019					-225	50	55	-175	0		-250	-175	75	13	14	90
7181		76	0	0	0	1	0	0	0	0				2	2	0	15					1		0	1					0	0		2019					125	150	100	75	75	100	50	37.5	12.5	19	18	92
4783		76	1	0	0	0	0	0	0	0				6	6	0	15					0		0	0					0	0		2016					250	100	65	100	125	80	200	37.5	162.5	15	16	123
6328		76	0	0	0	0	0	0	1	0				1	1	0	15					1		0	1					0	0		2017					325	100	80	200	100	100	275	150	125	13	15	122
7144		76	1	0	0	0	0	1	0	0				1	1	0	15					1		0	1					0	0		2019					225	75	145	200	125	105	187.5	137.5	50	14	14	97
6225		76	1	0	0	0	0	0	0	0				6	6	0	15					0		0	0					0	0		2017					125	100	110	250	175	80	75	162.5	87.5	13	13	104
6731		76	1	0	0	0	0	0	1	0				3	3	1	15					1		0	1					0	1		2019					-525	50	180	-275	125	20	-550	-337.5	212.5	10	11	99
7009		76	0	0	0	1	0	0	0	0				2	2	0	15					1		0	1					0	0		2019					125	300	85	100	0		-25	100	125	17	17	85
1619		76	0	0	0	0	0	0	0	0				3	3	0	5					1		1	1					0	0		2015	0	0	0		0	0		0	0		0	0	0	13	10	101
1539		76	1	0	0	0	0	0	0	0				4	4	0	5					1		1	1					0	0		2015	0	0	0		150	50	90	150	50	90	125	125	0	10	13	95
4531		76	0	0	0	0	0	0	0	1		25	18	2	2	0	12					1	0	0	1	0				0	0		2016					400	100	110	350	75	95	350	312.5	37.5	14	15	93
1624		76	1	0	0	0	0	0	0	0				6	6	0	15					0		0	0					0	0		2015	0	0	0		50	0		-50	0		50	-50	100	8	11	78
1562		76	0	0	0	0	0	0	0	0				6	6	0	15					0		0	0					0	0		2015	0	0	0		175	0		175	0		175	175	0	10	9	83
1526		76	0	1	0	1	1	1	1	0				3	3	2	15					1		0	1					1	1		2015	83.3333	50	2		-25	0		0	0		-25	0	25	12	12	77
6745		76	1	0	0	1	0	0	0	1				6	6	0	15					0		0	0					0	0		2019					-100	300	90	-100	250	90	-250	-225	25	13	14	81
7585		76	1	0	0	0	0	0	0	0				4	4	0	15					1		0	1					0	0		2019					150	50	20	0	0		125	0	125	10	11	81
8278		76	0	0	0	1	0	1	0	1		21	24	1	1	0	8					1	0	1	1	0				0	0		2019					0	0		-100	200	100	0	-200	200	17	17	90
6164		76	0	0	0	0	0	0	0	0		9	9	3	3	1	15					1	0	0	1	0				0	1		2017					125	125	70	125	150	90	62.5	50	12.5	20	17	103
5477		76	0	1	0	0	1	1	0	0		12	4	1	1	1	15					1	1	0	1	0				0	1		2016					100	150	95	100	150	100	25	25	0	20	20	97
5405		76	1	0	0	0	0	0	0	0				6	6	0	15					0		0	0					0	0		2016					200	50	95	100	50	95	175	75	100	8	10	105
7351		76	1	0	0	0	0	0	1	0				1	1	0	15					1		0	1					0	0		2019					75	0		0	50	90	75	-25	100	29	29	76
5750		76	0	1	0	0	0	0	0	0				0	0	2	15					1		0	1					1	1		2017					0	0		-200	0		0	-200	200	15	15	96
8462		76	0	0	0	1	1	1	1	0				3	3	0	15	6	6			1		0	1		0	0		0	0		2020					400	100	115	-325	50	90	350	-350	700	12	11	91
7097		76	0	0	0	1	0	0	1	0				6	6	0	15					0		0	0					0	0		2019					0	150	90	0	100	90	-75	-50	25	16	16	55
6924		76	1	0	0	0	0	1	0	0		9	15	2	2	0	15					1	0	0	1	0				0	0		2019					100	0		50	0		100	50	50	19	19	118
7815		76	1	0	0	0	0	0	0	0				4	4	0	15					1		0	1					0	0		2019					-375	75	20	-225	50	10	-412.5	-250	162.5	15	16	91
8084		76	0	0	0	1	0	0	0	1		19	30	6	6	0	15					0	0	0	0	0				0	0		2019					0	50	70	0	75	110	-25	-37.5	12.5	23	23	47
7077		76	0	1	0	0	0	1	1	1		12	8	2	2	1	15	0	0			1	0	0	1	0	1	1		0	1		2019					350	250	110	325	250	70	225	200	25	10	13	78
7788		76	1	0	0	0	0	0	0	0		4	11	1	1	0	15	1	1			1	1	0	1	1	1	1		0	0		2019					50	25	50	75	50	100	37.5	50	12.5	10	9	86
8522		76	0	0	0	0	0	0	1	0				6	6	0	15					0		0	0					0	0		2020					225	0		175	50	125	225	150	75	15	16	83
6596		76	1	0	0	0	0	0	1	0				4	4	0	15					1		0	1					0	0		2019					300	175	140	200	150	75	212.5	125	87.5	17	18	112
6819		76	0	1	0	1	1	1	0	0		2	2	1	1	2	15	0	0			1	1	0	1	1	1	1		1	1		2019					250	125	85	225	75	85	187.5	187.5	0	11	12	74
202		75	0	1	0		1			0		20	20	3	3	0	8					1	0	1	1	0				0	0		2015	66.6667	50	1		100	100	100	0	150	120	50	-75	125	18	20
430		75	0	0	0	0	0	0	0	0		5	5	3	3	1	4	4	3			1	1	1	1	1	0	1		0	1		2015	0	0	0		75	0		125	50	75	75	12.5	62.5	14	14
460		75	1	0	0	0	0	0	0	0				7	7	0	20					0		0	0					0	0		2015	0	0	0		0	0		125	100	85	0	75	75	13	13
525		75	1	1	0	0	0	0	0	0				4	4	1	4					1		1	1					0	1		2015	16.6667	50	1
556		75	0	0	0	0	0	0	0	0				6	6	0	4					0		1	0					0	0		2015	0	0	0		250	200	70	0	125	70	150	-62.5	212.5	13	13
560		75	0	0	0	0	0	0	0	0				6	6	0	12					0		0	0					0	0		2015	0	0	0		200	50	60	225	50	10	175	200	25	15	16
1516		75	1	0	0	0	0	0	0	0				6	6	0	15					0		0	0					0	0		2015	0	0	0		50	0		25	0		50	25	25	15	15
1753		75	1	0	0	0	0	0	0	0				6	6	0	20					0		0	0					0	0		2015	0	0	0		25	125	85	100	125	95	-37.5	37.5	75	13	14
2167		75	1	0	0	0	0	0	0	0				6	6	0	15					0		0	0					0	0		2016	0	0	0		250	200	90	275	75	85	150	237.5	87.5	14	15
3084		75	0	1	0	0	0	0	0	0				2	2	0	15					1		0	1					0	0		2016	16.6667	50	1		200	0		275	0		200	275	75	13	14
3232		75	0	0	0	0	0	0	0	0				4	6	0	15					1		0	1					0	0		2016	0	0	0		25	125	85	100	125	95	-37.5	37.5	75	14	15
3569		75	0	0	0	1	0	1	0	0				3	6	0	15					1		0	1					0	0		2016	33.3333	0	1		225	0		200	0		225	200	25	10	9
3889		75	0	0	0	0	0	0	1	0				6	6	0	15					0		0	0					0	0		2016	16.6667	0	0		25	50	70	50	100	90	0	0	0	10	10
5032		75	0	0	0	0	0	0	0	0				6	6	0	15					0		0	0					0	0		2016					150	75	70	100	75	110	112.5	62.5	50	16	13
7937		75	0	1	0	1	0	1	1	0				3	3	0	15					1		0	1					0	0		2019					-75	50	45	50	125	110	-100	-12.5	87.5	12	11
8132		75	0	0	0	1	0	0	0	0				6	6	0	15	3	3			0		0	0		0	1		0	0		2019					50	50	180	125	50	180	25	100	75	16	18
1778		75	1	0	0	0	0	0	0	0				6	6	0	15					0		0	0					0	0		2015	0	0	0		-50	100	90	-50	75	70	-100	-87.5	12.5	14	15	106
4278		75	0	0	0	0	0	0	0	0				6	6	0	15					0		0	0					0	0		2016					225	200	90	150	50	75	125	125	0	13	16	98
6091		75	0	1	0	0	0	0	0	1				1	1	1	15					1		0	1					0	1		2017					75	150	80	75	100	70	0	25	25	10	10	51
2256		75	1	0	0	0	0	0	1	0				6	6	1	15					0		0	0					0	1		2016	16.6667	0	0		-200	0		0	0		-200	0	200	10	11	103
692		75	0	0	0	0	0	0	0	0				3	3	0	4					1		1	1					0	0		2015	0	0	0		-250	0		-300	50	95	-250	-325	75	18	19	87
7521		75	1	0	0	0	0	0	1	0				6	6	0	15					0		0	0					0	0		2019					-50	350	90	-75	225	100	-225	-187.5	37.5	12	8	130
8047		75	1	1	0	0	0	1	0	0				1	1	0	15					1		0	1					0	0		2019					-225	50	25	-125	150	180	-250	-200	50	9	9	120
6422		75	1	0	0	0	0	0	0	0		3	3	6	6	1	15	1	1			0	1	0	0	1	1	1		0	1		2018					125	125	90	100	50	75	62.5	75	12.5	16	18	114
6473		75	1	0	0	0	0	0	0	0		10	7	2	2	0	15	2	2			1	0	0	1	0	1	1		0	0		2018					525	400	150	400	200	85	325	300	25	15	17	117
7461		75	0	0	0	0	0	0	0	0		15	10	1	1	0	15	2	2			1	0	0	1	0	1	1		0	0		2019					150	0		175	50	90	150	150	0	12	12	111
7822		75	1	0	0	1	0	0	1	0		7	8	2	2	1	15	1	1			1	0	0	1	0	1	1		0	1		2019					-100	275	90	-150	125	90	-237.5	-212.5	25	13	12	105
7724		75	0	0	0	0	0	0	0	0		16	7	2	2	0	15					1	0	0	1	0				0	0		2019					-375	100	90	-350	100	90	-425	-400	25	17	16	104
6172		75	0	0	0	0	0	0	0	0				2	2	0	15					1		0	1					0	0		2017					100	200	80	50	225	90	0	-62.5	62.5	10	13	111
7524		75	1	1	0	0	0	0	1	0				6	6	0	15	6	5			0		0	0		0	0		0	0		2019					-250	75	40	-375	200	120	-287.5	-475	187.5	10	10	116
7188		75	0	0	0	1	0	0	1	0		10	20	6	6	0	15	2	13			0	0	0	0	0	1	1		0	0		2019					125	125	90	50	126	95	62.5	-13	75.5	19	20	88
1582		75	0	0	0	1	0	0	0	0				7	7	0	15					0		0	0					0	0		2015	16.6667	0	0		0	100	60	-50	0		-50	-50	0	14	14	93
1612		75	0	0	0	0	0	0	0	0				6	6	0	15					0		0	0					0	0		2015	0	0	0		0	0		100	0		0	100	100	17	17	100
4240		75	0	1	0	1	0	1	1	0				4	4	0	15					1		0	1					0	0		2016					100	100	55	100	50	160	50	75	25	11	11	88
2653		75	1	0	0	0	0	0	0	0				4	4	0	15					1		0	1					0	0		2016	0	0	0		-575	200	90	-800	200	80	-675	-900	225	18	16	87
6423		75	0	1	0	0	0	1	0	0		8	8	1	1	0	15	2	2			1	0	0	1	0	1	1		0	0		2018					75	75	80	150	50	100	37.5	125	87.5	12	14	55
3845		75	0	0	0	1	0	0	1	0				6	6	0	15					0		0	0					0	0		2016	33.3333	0	0		25	50	80	75	75	110	0	37.5	37.5	16	15	78
4095		75	0	0	0	0	0	0	0	0				3	6	0	15					1		0	1					0	0		2016	0	0	0		-125	0		-125	0		-125	-125	0	11	11	84
4099		75	0	0	0	1	0	1	1	0				5	5	0	15					1		0	1					0	0		2016	50	0	1		225	0		250	0		225	250	25	26	26	76
1109		75	0	1	0	0	0	0	0	0						1														0	1		2015	16.6667	50	1		75	0		100	0		75	100	25	13	11	70
7465		75	0	1	0	0	0	1	1	0		6	15	0	0	0	15					1	0	0	1	0				0	0		2019					-150	150	100	-150	150	90	-225	-225	0	12	14	26
7106		75	0	0	0	0	0	0	1	0				3	3	0	15					1		0	1					0	0		2019					200	75	130	225	75	160	162.5	187.5	25	13	16	90
7497		75	0	0	0	0	0	0	1	0		35	22	0	0	0	15					1	0	0	1	0				0	0		2019					-700	0		-850	0		-700	-850	150	16	17	73
8268		75	0	0	0	0	0	0	0	0		0	2	3	3	0	15					1	1	0	1	1				0	0		2019					125	100	80	200	125	100	75	137.5	62.5	18	18	86
7068		75	1	0	0	0	0	0	1	0				2	2	2	15					1		0	1					1	1		2019					-50	25	100	-150	125	90	-62.5	-212.5	150	14	11	62
8559		75	0	0	0	1	0	0	1	0				6	6	1	15					0		0	0					0	1		2020					50	50	140	100	50	170	25	75	50	14	17	76
7652		75	0	0	0	0	0	0	0	0				3	3	0	15					1		0	1					0	0		2019					-75	0		50	200	90	-75	-50	25	11	10	93
8608		75	0	0	0	0	0	0	0	0				2	6	0	15					1		0	1					0	0		2020					200	0		275	0		200	275	75	12	11	114
6373		75	0	0	0	0	0	1	0	0				2	2	0	15					1		0	1					0	0		2018					25	250	125	25	125	75	-100	-37.5	62.5	13	13	105
8075		75	1	0	0	1	0	1	0	0		35	35	3	4	0	15					1	0	0	1	0				0	0		2019					-200	200	80	-50	200	100	-300	-150	150	17	20	80
5249		75	0	0	0	0	0	0	0	0				1	1	1	15					1		0	1					0	1		2016					25	0		-200	0		25	-200	225	14	14	96
8180		75	1	0	0	0	1	0	0	0		22	7	6	6	0	15					0	0	0	0	0				0	1		2019					-100	225	85	-150	250	90	-212.5	-275	62.5	15	14	64
8610		75	0	0	0	0	0	0	0	0				6	6	1	15					0		0	0					0	1		2020					300	100	90	250	100	100	250	200	50	14	14	74
113		74	0	0	0	0	0	0	1	0				7	7	0	46					0		0	0					0	0		2015	16.6667	0	0		200	0		250	100	170	200	200	0	13	14
125		74	0	0	0	0	0	0	0	0				3	3	0	70					1		0	1					0	0		2015	0	0	0		25	50	70	50	100	90	0	0	0	11	13
209		74	0	1	0	0	0	1	0	0	0	1	1	1	1	2	2	3	4			1	1	1	1	1	0	1		1	1		2015	33.3333	50	2											14.7	14
484		74	1	1	0	0	0	0	0	0				4	4	2	12					1		0	1					1	1		2015	16.6667	50	1
775		74	1	0	0	0	0	0	0	0				2	6	1	12					1		0	1					0	1		2015	0	0	0		-50	100	180	-25	100	180	-100	-75	25	10	12
777		74	1	1	0	0	0	1	0	0				6	6	0	15					0		0	0					0	0		2015	33.3333	50	2		75	100	65	300	275	60	25	162.5	137.5	14	15
1579		74	0	0	0	0	0	0	0	0				3	3	0	8					1		1	1					0	0		2015	0	0	0		100	125	90	75	100	90	37.5	25	12.5	12	12
1628		74	0	0	0	1	0	1	1	0				3	3	1	7					1		1	1					0	1		2015	50	0	1		250	0		150	0		250	150	100	14	16
1660		74	1	0	0	0	0	1	1	0				6	6	1	15					0		0	0					0	1		2015	33.3333	0	1		150	0		225	50	90	150	200	50	17	19
1661		74	0	0	0	1	0	1	0	0				6	6	1	7					0		1	0					0	1		2015	33.3333	0	1		25	0		25	0		25	25	0	13	12
1788		74	0	0	0	0	0	0	0	0				6	6	0	12					0		0	0					0	0		2015	0	0	0		175	0		200	0		175	200	25	9	8
1843		74	1	0	0	0	0	0	0	0				3	3	0	12					1		0	1					0	0		2015	0	0	0		150	175	65	125	100	100	62.5	75	12.5	14	15
2499		74	0	0	0	0	0	0	0	0				4	4	0	15					1		0	1					0	0		2016	0	0	0		-50	100	60	-75	0		-100	-75	25	17	17
2505		74	0	0	0	0	0	0	0	0				4	4	0	12					1		0	1					0	0		2016	0	0	0		-75	125	120	-50	0		-137.5	-50	87.5	12	11
3407		74	1	0	0	0	0	0	1	0				6	6	0	15					0		0	0					0	0		2016	16.6667	0	0		100	125	90	150	175	90	37.5	62.5	25	19	17
3409		74	1	0	0	0	0	0	0	0				6	4	0	7					1		1	0					0	0		2016	0	0	0		200	200	90	0	150	75	100	-75	175	13	12
3491		74	0	1	0	1	0	1	0	0				3	3	0	15					1		0	1					0	0		2016	50	50	2		275	75	75	200	100	105	237.5	150	87.5	12	14
3580		74	0	0	0	0	0	0	0	1				6	6	1	15					0		0	0					0	1		2016	0	0	0		50	50	60	25	75	130	25	-12.5	37.5	12	14
3793		74	1	1	0	0	0	0	0	0				2	2	0	8					1		1	1					0	0		2016	16.6667	50	1		0	100	70	225	275	50	-50	87.5	137.5	11	13
4396		74	0	0	0	0	0	0	0	0				4	4	0	15					1		0	1					0	0		2016					-100	100	85	175	225	85	-150	62.5	212.5	8	11
4823		74	1	0	0	0	0	1	1	0				6	6	0	15					0		0	0					0	0		2016					-150	75	65	-100	50	70	-187.5	-125	62.5	14	13
4862		74	0	0	0	0	0	0	0	0				4	4	0	15					1		0	1					0	0		2016					225	150	90	275	100	100	150	225	75	15	14
7639		74	1	0	0	0	0	0	1	0		11	13	1	1	0	15	5	5			1	0	0	1	0	0	1		0	0		2019					250	50	165	300	150	105	225	225	0
7915		74	0	0	0	0	0	1	0	0				2	2	0	15	0	0			1		0	1		1	1		0	0		2019					250	0		325	50	50	250	300	50	14	10
2131		74	1	0	0	1	0	0	1	0				6	6	0	12					0		0	0					0	0		2016	33.3333	0	0		175	125	90	175	100	95	112.5	125	12.5	12	12	98
2804		74	0	0	0	0	0	0	0	0				6	6	0	15					0		0	0					0	0		2016	0	0	0		50	125	70	0	75	90	-12.5	-37.5	25	19	15	93
1703		74	1	0	0	0	0	0	0	0				6	6	0	15					0		0	0					0	0		2015	0	0	0		250	200	95	200	50	75	150	175	25	15	13	98
5248		74	1	0	0	0	0	0	0	1				6	6	0	15					0		0	0					0	0		2016					-225	100	100	-375	75	70	-275	-412.5	137.5	17	15	103
4818		74	0	0	0	0	0	0	1	0				6	6	0	15					0		0	0					0	0		2016					225	75	80	175	50	100	187.5	150	37.5	18	15	104
5692		74	0	0	0	0	1	0	0	0				2	2	0	15					1		0	1					0	0		2017					125	0		200	100	85	125	150	25	16	16	90
378		74	0	0	0	0	0	0	0	0				4	4	0	4					1		1	1					0	0		2015	0	0	0		150	75	100	250	200	80	112.5	150	37.5	12	15	95
2610		74	0	0	0	1	0	0	0	0				2	2	2	8					1		1	1					1	1		2016	16.6667	0	0		150	100	90	100	0		100	100	0	12	14	96
5098		74	0	0	0	1	0	0	0	0				6	6	1	8					0		1	0					0	1		2016	16.6667	0	0		150	100	90	100	0		100	100	0	11	12	96
4253		74	0	0	0	0	0	0	1	0				3	3	0	15					1		0	1					0	0		2016					0	125	110	275	175	40	-62.5	187.5	250	12	12	91
1979		74	1	0	0	0	0	0	0	0				6	6	0	15					0		0	0					0	0		2015	0	0	0		225	125	105	225	0		162.5	225	62.5	10	11	92
4190		74	1	0	0	0	0	0	0	0				6	6	0	15					0		0	0					0	0		2016					250	125	115	250	50	110	187.5	225	37.5	17	15	92
2673		74	1	0	0	0	0	1	1	0				4	4	0	15					1		0	1					0	0		2016	33.3333	0	1		-175	200	70	-275	150	90	-275	-350	75	13	11	68
3590		74	0	0	0	0	0	0	1	1				5	5	0	15					1		0	1					0	0		2016	16.6667	0	0		75	100	170	200	75	110	25	162.5	137.5	11	14	91
2449		74	0	1	0	0	0	1	0	0				6	6	0	12					0		0	0					0	0		2016	33.3333	50	2		50	100	60	25	75	140	0	-12.5	12.5	14	13	58
1015		74	1	1	0	0	0	1	0	0				3	3	1	12					1		0	1					0	1		2015	33.3333	50	2		-150	100	90	0	200	120	-200	-100	100	10	13	77
8581		74	0	0	0	0	0	0	0	0		11	19	2	2	0	15	1	1			1	0	0	1	0	1	1		0	0		2020					75	75	35	75	50	145	37.5	50	12.5	14	18	155
8333		74	0	0	0	0	0	0	0	0		9	7	3	3	0	15	5	7			1	0	0	1	0	0	1		0	0		2019					-25	100	95	25	75	110	-75	-12.5	62.5	15	18	131
6476		74	0	0	0	1	0	0	0	0		8	9	1	1	0	15	2	1			1	0	0	1	0	1	1		0	0		2018					-25	50	50	25	225	110	-50	-87.5	37.5	17	17	112
429		74	0	0	0	0	0	1	0	0		9	6	3	3	1	12					1	0	0	1	0				0	1		2015	16.6667	0	1		125	225	90	175	200	90	12.5	75	62.5	9	11	111
6517		74	0	0	0	1	0	0	0	1		20	12	2	2	1	15	2	2			1	0	0	1	0	1	1		0	1		2018					225	125	65	300	100	90	162.5	250	87.5	19	18	84
6942		74	1	0	0	0	0	0	0	0				6	6	0	15					0		0	0					0	0		2019					50	100	90	50	100	90	0	0	0	12	10	95
6343		74	1	0	0	0	0	0	0	0				3	6	0	15					1		0	1					0	0		2017					250	175	100	175	175	100	162.5	87.5	75	14	17	104
6545		74	1	0	0	0	0	0	0	0				3	3	1	15					1		0	1					0	1		2018					225	0		-250	0		225	-250	475	11	13	103
6565		74	1	0	0	0	0	0	0	0				3	3	0	15					1		0	1					0	0		2018					0	0		50	0		0	50	50	13	12	84
6523		74	0	0	0	0	0	0	1	0				1	1	0	15					1		0	1					0	0		2018					300	100	110	300	100	90	250	250	0	13	15	92
7019		74	1	1	0	0	0	1	0	0		18	20	0	0	2	15	0	0			1	0	0	1	0	1	1		1	1		2019					125	125	100	125	125	90	62.5	62.5	0	18	20	72
1519		74	1	1	0	0	0	0	1	0				6	6	0	15					0		0	0					0	0		2015	33.3333	50	1		250	0		200	0		250	200	50	13	14	98
5683		74	0	0	0	1	0	0	1	0		12	9	2	2	0	15					1	0	0	1	0				0	0		2017					100	100	180	150	50	100	50	125	75	20	21	92
1611		74	0	0	0	0	0	0	0	0				3	3	0	8					1		1	1					0	0		2015	0	0	0		-125	0		-50	50	90	-125	-75	50	17	18	93
3489		74	1	0	0	0	0	0	1	0				3	3	0	15					1		0	1					0	0		2016	16.6667	0	0		-25	50	100	0	0		-50	0	50	16	17	92
1614		74	0	0	0	0	0	1	0	0				4	4	0	15					1		0	1					0	0		2015	16.6667	0	1		0	0		-25	0		0	-25	25	11	11	92
4092		74	1	0	0	1	0	0	0	0				3	3	0	15					1		0	1					0	0		2016	16.6667	0	0		0	0		75	0		0	75	75	15	15	94
8040		74	0	0	0	0	0	0	0	0		35	34	1	1	0	15	3	2			1	0	0	1	0	0	1		0	0		2019					-650	50	40	-650	100	160	-675	-700	25	17	21	58
1861		74	0	0	0	0	0	0	0	0				6	6	0	15					0		0	0					0	0		2015	0	0	0		-100	0		-100	0		-100	-100	0	13	12	84
1580		74	0	0	0	1	0	0	0	0				4	4	0	12					1		0	1					0	0		2015	16.6667	0	0		75	50	90	150	50	110	50	125	75	11	14	39
7386		74	0	0	0	0	0	1	1	0				6	6	0	15					0		0	0					0	0		2019					200	100	90	150	75	90	150	112.5	37.5	18	19	90
7219		74	0	1	0	0	1	0	0	0				0	0	0	15					1		0	1					0	0		2019					25	59	60	50	75	80	-4.5	12.5	17	18	19	89
5159		74	0	1	0	0	0	0	0	0		28	30	3	6	0	15					1	0	0	1	0				0	0		2016					-50	0		0	0		-50	0	50	10	11	82
7232		74	1	0	0	1	0	0	0	0				4	2	0	15					1		0	1					0	0		2019					400	175	85	100	250	85	312.5	-25	337.5	7	7	90
6923		74	0	0	0	1	0	0	1	0		21	20	2	2	0	8					1	0	1	1	0				0	0		2019					-75	50	90	-100	0		-100	-100	0	9	8	118
6959		74	1	0	0	1	0	0	0	0				6	6	0	15					0		0	0					0	0		2019					200	200	90	200	200	100	100	100	0	9	11	84
5518		74	1	1	0	0	0	0	1	0						1														1	1		2016					-150	75	65	-100	0		-187.5	-100	87.5	10	12	93
3119		74	0	0	0	0	0	0	0	0				3	6	0	15					1		0	1					0	0		2016	0	0	0		125	75	170	125	75	65	87.5	87.5	0	10	10	117
7789		74	1	0	0	0	0	0	0	0		6	10	1	1	0	15					1	0	0	1	0				0	0		2019					125	100	90	300	175	90	75	212.5	137.5	27	21	81
7640		74	0	0	0	1	0	0	1	0		6	7	2	4	0	15	2	2			1	0	0	1	0	1	1		0	0		2019					75	0		100	0		75	100	25	12	11	78
6945		74	0	1	0	0	0	0	0	0		3	5	6	2	0	15	3	1			1	1	0	0	1	0	1		0	0		2019					25	125	125	-125	50	110	-37.5	-150	112.5	11	11	121
8370		74	0	0	0	0	1	0	0	0		10	11	3	3	1	15					1	0	0	1	0				0	1		2019					-325	75	55	-375	100	25	-362.5	-425	62.5	17	17	77
7399		74	0	0	0	0	0	0	1	1		16	35	1	1	1	15	0	0			1	0	0	1	0	1	1		0	1		2019					400	175	75	400	200	105	312.5	300	12.5	19	21	84
904		73	0	0	0	0	0	1	0	0				6	3	0	15					1		0	0					0	0		2015	16.6667	0	1		-500	150	85	-450	125	90	-575	-512.5	62.5	11	11
933		73	0	0	0	0	0	0	0	0				6	3	1	7					1		1	0					0	1		2015	0	0	0		75	0		25	0		75	25	50	16	17
975		73	0	0	0	0	0	0	0	0				3	3	1	7					1		1	1					0	1		2015	0	0	0		-400	0		-350	0		-400	-350	50	11	12
1750		73	0	0	0	1	0	0	0	0				6	6	0	12					0		0	0					0	0		2015	16.6667	0	0		75	100	50	0	0		25	0	25	15	13
1764		73	0	1	0	0	0	1	0	0				3	6	0	15					1		0	1					0	0		2015	33.3333	50	2		-50	50	90	-25	50	80	-75	-50	25	13	12
1771		73	1	0	0	0	0	0	0	0				4	4	0	7					1		1	1					0	0		2015	0	0	0		50	75	90	75	100	100	12.5	25	12.5	14	15
1797		73	1	0	0	0	0	0	0	0		16	24	6	6	0	2					0	0	1	0	0				0	0		2015	0	0	0		-300	0		-600	100	10	-300	-650	350	14	13
2324		73	1	0	0	0	0	0	1	0				6	6	0	15					0		0	0					0	0		2016	16.6667	0	0		100	150	85	150	200	75	25	50	25	10	12
2860		73	0	0	0	0	0	0	0	0				6	6	0	15					0		0	0					0	0		2016	0	0	0		75	75	100	0	0		37.5	0	37.5	12	13
3060		73	0	1	0	1	0	1	1	0				6	3	1	12					1		0	0					0	1		2016	66.6667	50	2		350	0		350	0		350	350	0	13	14
3239		73	0	0	0	1	0	0	0	0		2	6	3	3	1	15					1	1	0	1	1				0	1		2016	16.6667	0	0		75	100	50	0	0		25	0	25	13	13
3318		73	0	0	0	0	0	0	0	0				6	6	1	15					0		0	0					0	1		2016	0	0	0		375	200	100	250	100	90	275	200	75	12	12
3576		73	0	0	0	0	1	0	0	0				6	6	0	15					0		0	0					0	0		2016	16.6667	0	0		100	100	100	50	75	90	50	12.5	37.5	10	11
3595		73	1	0	0	0	0	0	1	0				6	6	0	15					0		0	0					0	0		2016	16.6667	0	0		175	0		150	50	100	175	125	50	10	9
3596		73	0	0	0	0	1	0	0	0				6	6	0	15					0		0	0					0	0		2016	16.6667	0	0		100	100	100	50	75	90	50	12.5	37.5	10	11
3599		73	0	1	0	0	0	1	0	0				6	6	1	15					0		0	0					0	1		2016	33.3333	50	2		75	75	110	25	75	70	37.5	-12.5	50	12	8
4060		73	0	0	0	0	0	0	1	0						1														0	1		2016	16.6667	0	0		300	100	80	275	100	100	250	225	25	9	12
4198		73	0	0	0	0	0	0	0	0				2	2	0	15					1		0	1					0	0		2016					0	0		0	0		0	0	0	13	16
4200		73	1	0	0	0	0	0	0	0				4	4	0	15					1		0	1					0	0		2016					25	0		25	25	105	25	12.5	12.5	13	9
4386		73	0	1	0	0	0	0	0	0				6	6	0	15					0		0	0					0	0		2016					150	125	25	75	75	110	87.5	37.5	50	9	10
4489		73	0	0	0	0	0	1	0	0		17	20	6	6	0	15					0	0	0	0	0				0	0		2016					100	150	90	100	225	90	25	-12.5	37.5	12	13
1191		73	0	1	0	0	0	0	0	0				6	3	1	15					1		0	0					0	1		2015	16.6667	50	1		100	0		125	75	95	100	87.5	12.5	13	13	109
2515		73	0	0	0	1	0	0	1	0		15	33	3	3	2	6					1	0	1	1	0				1	1		2016	33.3333	0	0		175	0		225	150	25	175	150	25	11	10	95
2129		73	0	0	0	0	0	0	0	0				6	6	0	5					0		1	0					0	0		2016	0	0	0		125	100	45	100	75	110	75	62.5	12.5	10	10	113
4894		73	1	0	0	0	0	0	1	1				6	4	0	15					1		0	0					0	0		2016					100	100	75	50	150	85	50	-25	75	15	15	108
4369		73	0	0	0	1	0	0	0	0		6	15	2	2	1	15					1	0	0	1	0				0	1		2016					125	100	90	200	100	100	75	150	75	16	15	109
4741		73	0	1	0	0	0	1	0	0				4	4	0	15					1		0	1					0	0		2016					125	100	90	200	100	100	75	150	75	18	10	109
4870		73	1	0	0	0	0	0	0	0				4	4	0	15					1		0	1					0	0		2016					0	100	160	-25	50	55	-50	-50	0	10	11	109
2786		73	0	0	0	1	0	1	1	0				1	1	0	8					1		1	1					0	0		2016	50	0	1		100	50	85	25	75	100	75	-12.5	87.5	18	11	80
2615		73	1	0	0	1	0	0	1	0				6	6	0	15					0		0	0					0	0		2016	33.3333	0	0		25	275	90	0	0		-112.5	0	112.5	15	14	99
5854		73	0	0	0	0	0	0	0	0				6	6	0	15					0		0	0					0	0		2017					225	0		175	0		225	175	50	13	12	100
4811		73	1	0	0	0	0	0	0	0				6	6	0	8					0		1	0					0	0		2016					25	75	75	25	125	100	-12.5	-37.5	25	10	15	101
4245		73	0	0	0	0	0	0	0	0				2	2	0	15					1		0	1					0	0		2016					275	75	100	200	50	70	237.5	175	62.5	15	13	101
4857		73	1	0	0	0	0	0	0	1		10	12	2	2	1	15					1	0	0	1	0				0	1		2016					-125	50	110	50	125	90	-150	-12.5	137.5	10	10	96
4750		73	1	0	0	0	0	0	0	0				6	6	0	15					0		0	0					0	0		2016					0	50	60	0	0		-25	0	25	10	10	95
3034		73	0	0	0	0	0	0	0	0				4	4	0	8					1		1	1					0	0		2016	0	0	0		-650	100	30	-600	75	160	-700	-637.5	62.5	16	16	71
8554		73	0	0	0	1	1	0	1	0		0	0	0	2	1	15	1	0			1	1	0	1	1	1	1		0	1		2020					0	75	70	-25	25	110	-37.5	-37.5	0	22	22	145
6237		73	1	0	0	0	0	0	0	0				6	6	0	15					0		0	0					0	0		2017					200	150	10	250	100	170	125	200	75	17	14	119
8009		73	1	0	0	0	0	0	0	0				4	4	1	15					1		0	1					0	0		2019					100	50	90	100	100	100	75	50	25	8	11	116
6188		73	0	1	0	0	0	0	0	0		4	15	1	1	2	15	2	1			1	1	0	1	1	1	1		1	1		2017					150	100	90	100	50	90	100	75	25	14	15	109
6421		73	1	0	0	1	0	0	0	0				6	6	0	15					0		0	0					0	0		2018					100	125	90	100	150	90	37.5	25	12.5	12	10	101
6727		73	0	0	0	0	0	0	0	0				1	1	1	15					1		0	1					0	1		2019					75	0		150	75	110	75	112.5	37.5	16	21	121
5954		73	1	0	0	0	0	0	0	0				6	6	0	15					0		0	0					0	0		2017					200	100	110	225	175	85	150	137.5	12.5	13	13	108
2821		73	0	0	0	0	0	1	0	0				4	4	2	12					1		0	1					1	1		2016	16.6667	0	1		250	0		200	0		250	200	50	14	11	105
6514		73	0	0	0	0	0	0	0	1		6	13	2	2	0	15					1	0	0	1	0				0	0		2018					100	75	90	250	175	90	62.5	162.5	100	15	12	96
722		73	1	0	0	0	0	0	0	0				3	3	0	15					1		0	1					0	0		2015	0	0	0		-200	150	90	-175	100	90	-275	-225	50	15	14	90
1599		73	1	0	0	1	1	0	0	0				4	4	2	20					1		0	1					1	1		2015	33.3333	0	0		175	0		225	50	90	175	200	25	16	17	94
1656		73	0	0	0	0	0	0	0	0				6	6	0	15					0		0	0					0	0		2015	0	0	0		75	0		50	0		75	50	25	14	10	90
1636		73	0	0	0	0	0	0	0	0				4	4	0	15					1		0	1					0	0		2015	0	0	0		100	0		125	0		100	125	25	11	11	78
3100		73	0	0	0	1	0	0	0	0		17	20	2	2	1	15					1	0	0	1	0				0	1		2016	16.6667	0	0		100	150	90	100	0		25	100	75	15	12	108
7032		73	0	0	0	1	0	0	0	1				6	3	0	15					1		0	0					0	0		2019					300	0		350	50	110	300	325	25	14	19	123
8515		73	1	0	0	0	0	0	0	0				6	1	0	15					1		0	0					0	0		2020					225	50	105	250	100	55	200	200	0	15	16	74
2919		73	0	0	0	0	0	0	0	0				4	4	0	15					1		0	1					0	0		2016	0	0	0		275	75	100	200	50	70	237.5	175	62.5	15	13	101
3035		73	0	0	0	0	0	1	0	0				6	6	0	15					0		0	0					0	0		2016	16.6667	0	1		300	125	85	275	125	95	237.5	212.5	25	18	19	110
7053		73	0	1	0	0	0	0	0	0		17	16	2	2	0	15	0	0			1	0	0	1	0	1	1		0	0		2019					-150	50	70	-100	50	100	-175	-125	50	17	15	78
6245		73	1	0	0	0	0	0	0	0				6	6	0	15					0		0	0					0	0		2017					-425	50	100	-425	0		-450	-425	25	15	12	85
6370		73	0	0	0	1	0	0	0	0				6	6	0	15					0		0	0					0	0		2018					150	75	80	200	125	115	112.5	137.5	25	12	14	132
6840		73	0	1	0	1	0	0	1	0				4	4	0	15					1		0	1					0	0		2019					-150	125	70	-150	125	90	-212.5	-212.5	0	14	14	84
7175		73	1	0	0	0	0	0	0	0				3	4	0	15					1		0	1					0	0		2019					-75	200	105	-150	100	65	-175	-200	25	12	12	74
8340		73	0	0	0	0	0	1	1	0				6	6	0	15					0		0	0					0	0		2019					50	125	80	50	100	100	-12.5	0	12.5	14	15	79
6507		73	0	1	0	1	1	0	0	0				2	2	0	15					1		0	1					0	0		2018					225	50	70	375	100	85	200	325	125	10	10	102
8496		73	1	0	0	0	0	0	1	0				6	6	0	15					0		0	0					0	0		2020					-400	75	90	-300	25	105	-437.5	-312.5	125	13	12	67
8473		73	0	1	0	0	1	1	0	0		7	10	1	1	1	15	0	0			1	0	0	1	0	1	1		0	0		2020					25	25	90	50	50	160	12.5	25	12.5	18	19	73
8472		73	0	1	0	0	0	1	1	0				6	6	0	15					0		0	0					0	0		2020					150	50	170	200	150	25	125	125	0	18	20	83
8067		73	0	0	0	0	0	0	1	0		8	9	2	2	0	15	0	0			1	0	0	1	0	1	1		0	0		2019					-500	50	170	-475	225	30	-525	-587.5	62.5	18	15	75
8251		73	0	0	0	0	0	0	1	0				3	3	0	15					1		0	1					0	0		2019					-100	125	75	0	0		-162.5	0	162.5	17	17	69
6829		73	0	0	0	0	0	0	1	0		5	9	2	2	0	15	1	2			1	1	0	1	1	1	1		0	0		2019					100	0		50	0		100	50	50	12	11	104
8208		73	0	1	0	0	0	0	0	0				6	6	0	15					0		0	0					0	0		2019					-150	250	100	-100	250	90	-275	-225	50	14	16	86
8229		73	1	0	0	0	0	0	0	0				6	6	0	15					0		0	0					0	0		2019					350	75	90	350	100	80	312.5	300	12.5	10	11	43
7184		73	0	0	0	0	0	1	0	1		6	15	2	2	1	15	1	1			1	0	0	1	0	1	1		0	0		2019					-175	75	100	50	50	80	-212.5	25	237.5	15	15	35
4117		73	0	0	0	0	0	0	0	0		23	22	3	3	0	15					1	0	0	1	0				0	0		2016	0	0	0		150	50	60	250	100	170	125	200	75	9	9	90
8273		73	0	0	0	0	0	1	0	1		18	11	3	3	1	15	7	7			1	0	0	1	0	0	0		0	1		2019					0	75	110	0	75	75	-37.5	-37.5	0	15	19	99
8227		73	1	0	0	1	0	0	0	0				6	6	0	15					0		0	0					0	0		2019					125	300	85	175	300	90	-25	25	50	13	12	76
8080		73	0	1	0	0	0	1	0	0		20	15	2	2	0	15					1	0	0	1	0				0	0		2019					125	250	90	175	250	90	0	50	50	15	12	88
8435		73	1	0	0	1	0	0	0	1		35	20	6	6	0	15					0	0	0	0	0				0	0		2020					275	75	120	225	0		237.5	225	12.5	17	14	77
8560		73	1	0	0	0	0	1	0	0				6	6	0	15					0		0	0					0	0		2020					-300	100	75	-200	0		-350	-200	150	14	16	75
7069		73	0	0	0	0	0	0	0	0				6	6	0	15					0		0	0					0	0		2019					-350	150	90	-300	100	90	-425	-350	75	14	13	63
56		72	0	0	0	1	0	1	0	0		2	6	2	2	2	7					1	1	1	1	1				1	1		2015	33.3333	0	1		75	100	50	0	0		25	0	25	15	16
237		72	0	1	0	0	0	0	0	0				6	6	0	3					0		1	0					0	0		2015	16.6667	50	1		125	100	45	100	75	110	75	62.5	12.5	12	13
610		72	1	0	0	0	0	0	0	0				6	6	0	12					0		0	0					0	0		2015	0	0	0		100	50	95	200	50	90	75	175	100	13	13
695		72	1	0	0	0	0	1	1	0				6	6	0	12					0		0	0					0	0		2015	33.3333	0	1		0	100	160	-25	50	55	-50	-50	0	9	10
725		72	0	0	0	0	0	0	1	0				3	3	0	15					1		0	1					0	0		2015	16.6667	0	0		200	250	80	200	250	90	75	75	0	17	17
972		72	1	0	0	0	0	0	0	0				6	6	0	4					0		1	0					0	0		2015	0	0	0		-175	0		-125	100	40	-175	-175	0
989		72	0	0	0	0	0	0	0	0				4	4	0.5	15					1		0	1					0	1		2015	0	0	0		275	75	100	200	50	70	237.5	175	62.5	18	15
1554		72	1	0	0	0	0	1	0	0				4	4	0	8					1		1	1					0	0		2015	16.6667	0	1		-900	175	90	-900	50	95	-987.5	-925	62.5	16	15
1710		72	1	0	0	0	0	1	0	0				3	3	0	5					1		1	1					0	0		2015	16.6667	0	1		0	225	95	-50	150	95	-112.5	-125	12.5	10	11
1716		72	0	0	0	1	0	0	0	0				6	6	0	15					0		0	0					0	0		2015	16.6667	0	0		50	100	80	50	50	100	0	25	25	9	8
1784		72	1	0	0	0	0	0	0	0				6	6	0	20					0		0	0					0	0		2015	0	0	0		-450	150	80	-425	175	120	-525	-512.5	12.5	16	15
1823		72	1	0	0	1	0	1	0	0				6	6	0	12					0		0	0					0	0		2015	33.3333	0	1		225	225	80	250	200	95	112.5	150	37.5	12	15
1894		72	1	0	0	0	0	0	1	0				10	10	0	20					0		0	0					0	0		2015	16.6667	0	0		-100	100	80	-125	150	100	-150	-200	50	17	16
1939		72	0	1	0	1	0	0	1	0				0	0	2	7					1		1	1					1	1		2015	50	50	1		-415	150	50	-325	75	30	-490	-362.5	127.5	17	18
1956		72	0	0	0	0	0	0	0	0				6	6	0	15					0		0	0					0	0		2015	0	0	0		-550	75	95	-550	75	95	-587.5	-587.5	0	12	13
2334		72	1	0	0	0	0	0	1	0				6	6	0	15					0		0	0					0	0		2016	16.6667	0	0		50	100	40	75	125	90	0	12.5	12.5	16	18
2385		72	1	0	0	0	0	0	0	0				4	4	0	12					1		0	1					0	0		2016	0	0	0		25	75	75	50	125	100	-12.5	-12.5	0	12	13
2496		72	0	1	0	0	0	0	0	0				4	4	0	3					1		1	1					0	0		2016	16.6667	50	1		250	0		250	50	110	250	-5	255	15	13
2497		72	1	0	0	0	0	1	0	0				4	4	0	2					1		1	1					0	0		2016	16.6667	0	1		0	100	160	-25	50	55	-50	-50	0	11	11
2714		72	0	0	0	0	0	1	0	0				6	6	0	5					0		1	0					0	0		2016	16.6667	0	1		200	200	160	150	50	100	100	125	25	13	15
2744		72	0	0	0	0	0	0	0	0				6	6	0	15					0		0	0					0	0		2016	0	0	0		-350	75	10	-450	100	170	-387.5	-500	112.5	13	13
3154		72	0	1	0	1	0	1	1	0				1	1	2	12					1		0	1					1	1		2016	66.6667	50	2		-400	150	60	-325	50	20	-475	-350	125	14	13
3158		72	0	0	0	0	0	1	0	0				4	4	0	8					1		1	1					0	0		2016	16.6667	0	1		-300	200	100	-200	300	85	-400	-350	50	16	14
3208		72	0	1	0	1	1	0	0	0				6	6	1	15					0		0	0					0	1		2016	50	50	1		-100	50	100	-125	25	80	-125	-137.5	12.5	16	15
3809		72	0	0	0	0	0	0	0	0				6	6	0	15					0		0	0					0	0		2016	0	0	0		-50	0		0	75	100	-50	-37.5	12.5	13	14
3968		72	1	0	0	0	0	0	0	0				6	6	0	15					0		0	0					0	0		2016	0	0	0		100	100	170	100	100	180	50	50	0	13	13
4478		72	1	0	0	0	0	0	1	0		8	11	6	3	0	15					1	0	0	0	0				0	0		2016					-300	0		-475	0		-300	-475	175	8	9
4496		72	0	0	0	0	0	0	1	0				6	6	0	15					0		0	0					0	0		2016					-175	50	70	-200	100	50	-200	-250	50	13	15
4699		72	0	0	0	0	0	0	0	0		7	1	6	6	0	15					0	1	0	0	0				0	0		2016					-125	0		-150	50	180	-125	-175	50	11	14
4950		72	0	0	0	1	1	0	0	0		5	5	6	6	0	15					0	1	0	0	1				0	0		2016					-900	200	140	-50	50	90	-1000	-75	925	17	17
8346		72	0	1	0	0	0	1	1	0				5.5	1.5	1	15					1		0	0					0	1		2019					100	175	100	50	125	90	12.5	-12.5	25	17	17
8596		72	0	0	0	1	0	0	1	0				6	6	0	15					0		0	0					0	0		2020					50	300	90	100	250	90	-100	-25	75	14	14
3589		72	1	0	0	0	0	1	0	0				2	2	0	5					1		1	1					0	0		2016	16.6667	0	1		0	100	160	-25	50	55	-50	-50	0	10	11	109
4981		72	0	0	0	0	0	0	0	0				6	6	0	15					0		0	0					0	0		2016					-75	25	80	0	125	80	-87.5	-62.5	25	11	8	81
4280		72	1	0	0	0	0	0	0	0				6	6	0	15					0		0	0					0	0		2016					50	50	100	150	150	110	25	75	50	9	9	101
1852		72	1	1	0	0	0	0	1	0				6	6	0	15					0		0	0					0	0		2015	33.3333	50	1		175	75	90	300	175	90	137.5	212.5	75	7	8	97
302		72	1	0	0	0	0	0	1	0				6	6	0	20					0		0	0					0	0		2015	16.6667	0	0		0	50	60	0	75	170	-25	-37.5	12.5	12	11	95
3108		72	1	0	0	0	0	0	0	0				6	6	0	12					0		0	0					0	0		2016	0	0	0		-175	50	70	-200	100	50	-200	-250	50	18	15	97
1355		72	0	0	0	0	0	0	0	0				3	3	1	12					1		0	1					0	1		2015	0	0	0		0	0		100	100	100	0	50	50	16	16	82
1792		72	0	0	0	0	0	0	0	0				6	6	0	12					0		0	0					0	0		2015	0	0	0		0	250	100	25	375	75	-125	-162.5	37.5	15	17	67
8335		72	1	0	0	1	0	0	0	0		30	30	3	3	0	15	4	1			1	0	0	1	0	0	1		0	0		2019					300	75	90	250	75	90	262.5	212.5	50	15	17	120
3848		72	1	0	0	0	0	0	1	0		2	5	3	6	0	15	1	3			1	1	0	1	1	1	1		0	0		2016	16.6667	0	0		250	200	90	275	150	85	150	200	50	14	15	125
6576		72	1	0	0	0	0	0	0	0				6	2	0	15					1		0	0					0	0		2018					100	50	90	100	100	100	75	50	25	12	11	129
2654		72	1	0	0	0	0	0	0	0		2	5	10	10	0	10	1	3			0	1	0	0	1	1	1		0	0		2016	0	0	0		225	175	85	275	125	80	137.5	212.5	75	14	13	122
7384		72	0	0	0	0	0	0	0	0		3	1	1	1	1	15	2	0			1	1	0	1	1	1	1		0	1		2019					-175	100	100	-75	225	80	-225	-187.5	37.5	16	15	93
1948		72	1	0	0	0	0	0	0	0				4	4	0	6					1		1	1					0	0		2015	0	0	0		175	400	90	125	350	100	-25	-50	25	14	17	128
2081		72	1	0	0	0	0	0	0	0				6	6	0	15					0		0	0					0	0		2016	0	0	0		250	100	50	325	75	150	200	287.5	87.5	14	15	79
4261		72	1	0	0	0	0	0	0	0				6	6	0	15					0		0	0					0	0		2016					250	100	40	350	75	150	200	312.5	112.5	14	15	79
6381		72	0	0	0	0	0	0	0	0				2	2	0	8					1		1	1					0	0		2018					-25	25	110	75	125	80	-37.5	12.5	50	18	19	129
570		72	1	0	0	0	0	0	0	0				6	6	0	12					0		0	0					0	0		2015	0	0	0		325	125	85	350	100	105	262.5	300	37.5	13	15	97
4779		72	1	0	0	0	0	0	1	0		14	12	1	1	0	15					1	0	0	1	0				0	0		2016					-300	100	90	-350	25	90	-350	-362.5	12.5	15	12	113
6402		72	1	0	0	0	0	0	0	0				6	6	0	15					0		0	0					0	0		2018					50	0		125	0		50	125	75	18	18	96
3169		72	1	0	0	0	0	0	0	0				4	4	0	8					1		1	1					0	0		2016	0	0	0		200	125	100	100	125	110	137.5	37.5	100	15	15	104
6651		72	0	0	0	0	0	0	1	0				6	6	0	15					0		0	0					0	0		2019					275	50	110	350	100	80	250	300	50	12	12	104
6522		72	1	0	0	0	0	0	1	0				6	6	0	15					0		0	0					0	0		2018					150	0		225	0		150	225	75	19	17	98
7010		72	0	0	0	0	0	0	0	0				6	6	0	15					0		0	0					0	0		2019					75	50	90	50	0		50	50	0	10	12	119
7281		72	0	0	0	0	0	0	1	0		9	7	1	1	0	8	0	0			1	0	1	1	0	1	1		0	0		2019					150	0		275	75	90	150	237.5	87.5	13	11	75
6214		72	0	0	0	0	1	0	0	0		23	13	6	3	0	15	1	4			1	0	0	0	0	1	1		0	0		2017					-175	100	180	-175	0		-225	-175	50	13	11	107
171		72	0	0	0	0	0	0	0	0				2	2	0						1			1					0	0		2015	0	0	0		200	50	90	250	75	80	175	212.5	37.5	13	14	117
7455		72	0	0	0	1	0	0	0	1		5	5	2	2	0	15	2	2			1	1	0	1	1	1	1		0	0		2019					50	50	60	50	75	95	25	12.5	12.5	24	19	102
7996		72	1	0	0	0	0	0	0	1				6	6	0	15					0		0	0					0	0		2019					-300	100	180	-450	0		-350	-450	100	16	17	99
6960		72	1	0	0	0	0	0	0	0				6	6	0	15					0		0	0					0	0		2019					75	0		-75	0		75	-75	150	12	15
7987		72	1	0	0	0	0	0	0	0				6	6	0	15					0		0	0					0	0		2019					150	0		250	0		150	250	100	16	19	94
1577		72	1	0	0	0	0	0	0	0				6	6	0	12					0		0	0					0	0		2015	0	0	0		-375	75	100	-450	50	60	-412.5	-475	62.5	13	11	94
1587		72	1	0	0	0	0	0	0	0				4	4	0	15					1		0	1					0	0		2015	0	0	0		125	125	80	225	100	100	62.5	175	112.5	17	17	90
1618		72	0	0	0	0	0	0	0	0				6	6	0	15					0		0	0					0	0		2015	0	0	0		-225	50	130	-175	75	25	-250	-212.5	37.5	9	17	89
7454		72	1	0	0	0	0	0	0	0		8	7	3	3	0	15	2	2			1	0	0	1	0	1	1		0	0		2019					-75	125	90	-50	150	90	-137.5	-125	12.5	18	20	96
1603		72	1	0	0	0	0	0	0	0				6	6	0	15					0		0	0					0	0		2015	0	0	0		100	0		0	0		100	0	100	23	24	78
7682		72	0	1	0	0	0	0	0	0				6	6	0	15					0		0	0					0	0		2019					75	100	80	100	100	80	25	50	25	13	12	120
7588		72	1	1	0	1	0	1	0	0				3	3	0	15	1	1			1		0	1		1	1		0	0		2019					-125	0		-125	0		-125	-125	0	12	13	108
6917		72	1	0	0	0	0	0	0	1		14	1	6	6	0	8	4	2			0	1	1	0	0	0	1		0	0		2019					175	100	70	150	100	85	125	100	25	10	10	90
7131		72	0	0	0	0	0	0	0	0				6	6	0	15					0		0	0					0	0		2019					250	100	90	225	100	90	200	175	25	12	14	101
7542		72	0	0	0	0	0	0	0	1		12	28	1	1	0	15					1	0	0	1	0				0	0		2019					0	100	90	-100	125	100	-50	-162.5	112.5	11	13	73
8456		72	0	0	0	0	0	1	0	1				3	3	0	15					1		0	1					0	0		2020					-50	125	100	0	100	90	-112.5	-50	62.5	10	9	68
4483		72	0	0	0	0	0	0	1	0				5	5	0	15					1		0	1					0	0		2016					25	175	85	100	200	90	-62.5	0	62.5	13	14
3614		72	1	0	0	0	0	0	0	0				4	4	0	15					1		0	1					0	0		2016	0	0	0		-600	100	50	-800	0		-650	-800	150	16	18	105
7297		72	0	0	0	0	0	0	0	0		15	10	2	2	0	15	4	3			1	0	0	1	0	0	1		0	0		2019					50	75	80	-50	50	70	12.5	-75	87.5	17	19	90
7226		72	0	1	0	1	0	0	0	0		9	10	6	6	0	8					0	0	1	0	0				0	0		2019					0	0		0	0		0	0	0	14	14	95
4942		72	0	0	0	0	0	0	1	0				6	6	1	8					0		1	0					0	1		2016					250	0		200	0		250	200	50	7	7	94
7833		72	0	0	0	0	1	0	0	0				2	4	0	15					1		0	1					0	0		2019					50	50	10	50	0		25	50	25	14	16	83
6315		72	0	0	0	0	1	1	0	1		7	20	3	3	0	15					1	0	0	1	0				0	0		2017					-100	50	65	0	0		-125	0	125	17	15	102
3219		72	0	1	0	0	0	0	0	0				2	2	0	15					1		0	1					0	0		2016	16.6667	50	1		-300	150	90	-125	225	90	-375	-237.5	137.5	12	11	88
4179		72	0	0	0	1	1	0	1	0				2	2	0	15					1		0	1					0	0		2016					100	75	5	75	25	100	62.5	62.5	0	9	9	99
6620		72	0	0	0	0	0	0	0	0				2	3	1	15					1		0	1					0	1		2019					-25	0		-125	100	85	-25	-175	150	15	18	127
8506		72	0	0	0	0	0	0	1	0				6	6	0	15					0		0	0					0	0		2020					300	100	100	0	0		250	0	250	14	13	67
6746		72	0	0	0	0	0	0	0	0		4	22	1	1	0	15					1	1	0	1	1				0	0		2019					-600	150	40	-650	150	160	-675	-725	50	15	17	59
7473		72	0	0	0	0	0	0	1	0		9	8	1	1	0	15					1	0	0	1	0				0	0		2019					-250	50	60	-225	75	150	-275	-262.5	12.5	21	16	103
40		71	0	1	0	0	0	0	1	0				7	7	0	15	3	3			0		0	0		0	1		0	0		2015	33.3333	50	1		0	100	55	100	75	65	-50	62.5	112.5	14	12
140		71	0	0	0	0	0	0	0	0				6	6	0	12					0		0	0					0	0		2015	0	0	0		50	50	60	75	100	105	25	25	0	11	9
165		71	1	0	0	0	0	1	0	0				6	6	0	20					0		0	0					0	0		2015	16.6667	0	1		75	50	100	125	150	110	50	50	0	10	10
219		71	0	0	0					0				6	2	0	7					1		1	0					0	0		2015	0	0	0		-300	150	90	-125	225	90	-375	-237.5	137.5	12	11
468		71	0	0	0	0	0	0	0	0				4	4	1	7					1		1	1					0	1		2015	0	0	0
529		71	0	0	0	0	0	0	0	0		5	4	6	6	0	15					0	1	0	0	1				0	0		2015	0	0	0
566		71	1	0	0	0	0	0	0	0				6	6	0	12					0		0	0					0	0		2015	0	0	0		250	175	90	250	200	70	162.5	150	12.5	11	14
567		71	1	0	0	0	0	0	0	0				6	6	0	12					0		0	0					0	0		2015	0	0	0		-400	175	75	-425	200	80	-487.5	-525	37.5	15	17
1095		71	0	0	0	0	0	0	0	0				3	3	0	15					1		0	1					0	0		2015	0	0	0		-500	50	30	-550	275	100	-525	-687.5	162.5	18	17
1471		71	0	0	0	0	0	0	0	0				4	4	1	12					1		0	1					0	1		2015	0	0	0		200	75	100	200	100	110	162.5	150	12.5	13	14
1674		71	0	1	0	0	0	0	0	0				4	4	0	15					1		0	1					0	0		2015	16.6667	50	1		0	0		125	75	90	0	87.5	87.5	16	19
1826		71	1	0	0	0	0	0	0	0				7	7	0	20					0		0	0					0	0		2015	0	0	0		50	75	95	50	50	80	12.5	25	12.5	15	11
1829		71	0	0	0	1	0	0	0	0				6	6	0	12					0		0	0					0	0		2015	16.6667	0	0		-50	125	100	-50	50	100	-112.5	-75	37.5	13	14
2629		71	0	0	0	0	0	0	0	0				7	7	0	8					0		1	0					0	0		2016	0	0	0		25	0		25	0		25	25	0	13	11
2788		71	1	1	0	0	0	1	0	0				3	6	0	12					1		0	1					0	0		2016	33.3333	50	2		25	25	90	0	25	105	12.5	-12.5	25	14	14
3432		71	1	0	0	0	1	1	0	0				6	6	1	5					0		1	0					0	1		2016	33.3333	0	1		-125	0		-150	0		-125	-150	25	9	10
3814		71	1	0	0	0	0	0	0	0				4	4	0	15					1		0	1					0	0		2016	0	0	0		300	100	80	350	200	85	250	250	0	15	14
3891		71	1	0	0	0	0	0	0	0				5	5	0	15					1		0	1					0	0		2016	0	0	0		50	75	95	50	50	80	12.5	25	12.5	10	11
4120		71	1	0	0	0	0	0	0	0				2	2	0	5					1		1	1					0	0		2016	0	0	0
4194		71	0	0	0	0	0	0	0	0				6	6	0	15					0		0	0					0	0		2016					225	100	95	175	150	90	175	100	75	16	14
4273		71	0	0	0	1	0	0	0	0				6	2	0	8					1		1	0					0	0		2016					300	75	130	250	0		262.5	250	12.5	13	8
4891		71	1	0	0	0	0	0	1	0				6	6	0	15					0		0	0					0	0		2016					-125	0		-150	0		-125	-150	25	12	8
6326		71	1	0	0	0	0	0	0	0				6	6	0	15	5	5			0		0	0		0	1		0	0		2017					100	75	100	150	100	85	62.5	100	37.5	13	13
8598		71	1	0	0	0	0	0	0	0				6	6	0	15					0		0	0					0	0		2020					0	100	100	-100	0		-50	-100	50	17	16
4498		71	1	0	0	0	0	0	0	0				6	6	0	15					0		0	0					0	0		2016					100	225	100	-100	125	95	-12.5	-162.5	150	14	14	109
533		71	0	0	0	0	0	0	0	0		5	4	6	6	0	15					0	1	0	0	1				0	0		2015	0	0	0		225	25	35	125	0		212.5	125	87.5	16	14	90
4294		71	1	0	0	1	0	0	0	0				6	6	0	15					0		0	0					0	0		2016					0	100	80	0	125	95	-50	-62.5	12.5	10	11	95
512		71	0	1	0	0	0	0	0	0		33	35	2	2	1	12					1	0	0	1	0				0	1		2015	16.6667	50	1		200	150	75	150	50	60	125	125	0	12	12	94
7568		71	0	0	0	0	0	0	0	0				2	4	0	15	0	0			1		0	1		1	1		0	0		2019					-50	0		-50	0		-50	-50	0	12	14	90
6414		71	1	0	0	0	0	0	0	0				6	6	0	15					0		0	0					0	0		2018					50	100	100	25	100		0	-25	25	20	18	136
432		71	1	0	0	0	0	0	0	0		2	5	6	6	0	10	1	3			0	1	0	0	1	1	1		0	0		2015	0	0	0		225	200	90	225	100	90	125	175	50	16	17	122
6521		71	0	0	0	0	0	0	1	0				1	1	0	15					1		0	1					0	0		2018					0	0		0	0		0	0	0	10	10	108
6388		71	1	0	0	0	0	0	0	0				2	2	0	15					1		0	1					0	0		2018					75	75	120	75	0		37.5	75	37.5	11	11	100
5051		71	0	0	0	0	0	0	0	0				6	6	0	15					0		0	0					0	0		2016					200	150	90	250	225	90	125	137.5	12.5	15	14	108
1482		71	0	0	0	0	0	0	0	0				6	6	0	15					0		0	0					0	0		2015	0	0	0		0	0		75	75	120	0	37.5	37.5	16	13	108
6647		71	1	0	0	1	0	0	1	0		7	17	1	1	1	8					1	0	1	1	0				0	1		2019					-700	150	75	-250	150	140	-775	-325	450	11	12	99
6866		71	0	1	0	0	0	0	0	0				4	4	0	15	0	0			1		0	1		1	1		0	0		2019					-75	100	90	-75	75	80	-125	-112.5	12.5	17	18	97
6611		71	1	0	0	1	0	0	0	1				2	2	1	15	3	1			1		0	1		0	1		0	1		2019					125	125	80	150	100	80	62.5	100	37.5	11	15	113
6798		71	1	0	0	0	0	0	0	0				6	6	1	15					0		0	0					0	1		2019					100	100	85	175	125	90	50	112.5	62.5	13	11	71
1477		71	1	0	0	0	0	0	0	0				4	4	0	5					1		1	1					0	0		2015	0	0	0		200	150	95	100	200	85	125	0	125	17	19	100
264		71	0	0	0	0	0	0	0	0				6	6	0	6					0		1	0					0	0		2015	0	0	0		-100	50	20	-175	0		-125	-175	50	13	15	98
1515		71	0	0	0	0	0	0	0	0		7	1	6	6	0	15					0	1	0	0	0				0	0		2015	0	0	0		-100	0		-100	0		-100	-100	0	13	15	98
3635		71	1	0	0	0	0	0	0	0				6	6	0	15	0	0			0		0	0		1	1		0	0		2016	0	0	0		-450	150	25	-500	125	155	-525	-562.5	37.5	18	17	92
1604		71	0	0	0	0	0	0	0	0				6	6	0	15					0		0	0					0	0		2015	0	0	0		-225	0		-275	0		-225	-275	50	15	15	91
1591		71	0	0	0	1	0	0	0	0				6	6	0	12					0		0	0					0	0		2015	16.6667	0	0		50	150	95	0	100	85	-25	-50	25	19	21	86
1538		71	0	0	0	1	0	1	0	0				6	6	1	12					0		0	0					0	1		2015	33.3333	0	1		450	0		375	0		450	375	75	14	15	80
6223		71	1	0	0	0	0	0	0	0				6	6	0	15					0		0	0					0	0		2017					0	350	85	50	300	100	-175	-100	75	17	18	57
8389		71	0	0	0	0	0	0	0	1				6	6	0	15					0		0	0					0	0		2020					75	175	75	100	225	85	-12.5	-12.5	0	18	19	101
5274		71	0	0	0	0	0	1	0	0				1	1	0	15					1		0	1					0	0		2016					0	0		75	0		0	75	75	22	22	82
5958		71	0	1	0	0	1	1	0	0		15	10	6	6	2	15					0	0	0	0	0				1	1		2017					-400	125	85	-400	0		-462.5	-400	62.5	11	18	109
4520		71	0	0	0	1	0	0	0	0				6	6	0	15					0		0	0					0	0		2016					-50	0		25	100	75	-50	-25	25	10	10	81
7845		71	0	0	0	0	0	0	0	0				6	6	0	15					0		0	0					0	0		2019					175	50	65	125	125	145	150	62.5	87.5	15	13	98
7846		71	1	0	0	0	0	0	0	0		35	35	6	6	0	15	10	10			0	0	0	0	0	0	0		0	0		2019					175	50	40	125	25	165	150	112.5	37.5	14	14	90
8609		71	0	0	0	0	1	1	0	1		8	8	2	4	0	15					1	0	0	1	0				0	0		2020					-175	125	80	-150	200	90	-237.5	-250	12.5	15	17	90
6836		71	1	0	0	0	0	0	1	0				1	1	0	15					1		0	1					0	0		2019					200	300	70	100	175	90	50	12.5	37.5	13	14	69
8394		71	1	0	0	0	0	0	0	0				6	6	0	15	0	0			0		0	0		1	1		0	0		2020					0	0		100	100	90	0	50	50	14	18	107
7875		71	1	0	0	0	0	0	1	0				6	6	0	15					0		0	0					0	0		2019					100	300	80	50	300	90	-50	-100	50	16	16	74
7110		71	1	0	0	0	0	0	0	0				1	1	0	15					1		0	1					0	0		2019					250	75	85	300	100	90	212.5	250	37.5	15	12	98
8077		71	0	0	0	0	0	0	0	0		10	15	1	1	0	15					1	0	0	1	0				0	0		2019					300	50	90	350	75	120	275	312.5	37.5	13	13	88
5165		71	1	0	0	0	0	1	1	0				6	6	0	15					0		0	0					0	0		2016					125	0		150	0		125	150	25	14	15	83
8124		71	0	0	0	0	0	0	1	0				2	2	0	15					1		0	1					0	0		2019					100	300	80	100	300	85	-50	-50	0	11	10	85
8338		71	0	0	0	0	0	0	0	1		6	11	6	3	0	15					1	0	0	0	0				0	0		2019					-650	50	40	-600	50	180	-675	-625	50	12	14	61
5170		71	0	0	0	0	0	0	0	1				2	4	0	15					1		0	1					0	0		2016					-125	0		-75	150	100	-125	-150	25	14	14	99
7062		71	1	1	0	0	0	1	1	0				6	6	0	15					0		0	0					0	0		2019					-400	25	85	-650	100	110	-412.5	-700	287.5	15	13	94
7436		71	0	0	0	0	0	0	0	0		4	3	6	6	0	15	0	0			0	1	0	0	1	1	1		0	0		2019					100	50	80	100	50	70	75	75	0	15	15	69
5644		71	0	0	0	0	0	1	1	0		18	14	6	2	1	15					1	0	0	0	0				0	1		2017					300	100	90	200	100	90	250	150	100	12	13	111
8275		71	0	0	0	1	0	0	0	0		14	11	2	2	0	8					1	0	1	1	0				0	0		2019					-425	125	90	-225	75	60	-487.5	-262.5	225	17	14	80
7764		71	1	0	0	0	0	0	0	0				2	6	0	8	1	1			1		1	1		1	1		0	0		2019					-325	25	160	-400	50	130	-337.5	-425	87.5	10	10	58
7878		71	1	0	0	0	0	0	0	0				3	6	0	15					1		0	1					0	0		2019					-475	0		-375	50	90	-475	-400	75	9	9	99
7949		71	1	0	0	0	0	0	1	0				6	6	0	15					0		0	0					0	0		2019					50	100	115	50	150	80	0	-25	25	17	15	95
7763		71	1	0	0	0	0	0	1	0				3	3	0	15	0	0			1		0	1		1	1		0	0		2019					50	25	100	225	200	100	37.5	125	87.5	18	16	80
6447		71	1	0	0	0	0	0	0	0				3	6	0	15					1		0	1					0	0		2018					-100	75	150	-75	75	60	-137.5	-112.5	25	12	13	92
8175		71	0	0	0	0	0	0	0	0				6	6	1	15					0		0	0					0	1		2019					275	100	105	300	100	90	225	250	25	16	16	60
6568		71	0	1	0	0	0	1	0	0		10	10	1	1	2	15	5	5			1	0	0	1	0	0	1		1	1		2018					-75	100	80	75	75	105	-125	37.5	162.5	12	13	108
8271		71	1	0	0	0	0	0	0	0				6	6	0	15					0		0	0					0	0		2019					150	0		50	0		150	50	100	13	14	108
4430		71	0	0	0	0	0	1	1	0		4	4	1	1	0	15					1	1	0	1	1				0	0		2016					175	0		250	0		175	250	75	11	10
7905		71	1	0	0	0	0	0	0	0				6	6	0	15					0		0	0					0	0		2019
569		70	0	0	0	0	0	0	0	0				6	6	0	12					0		0	0					0	0		2015	0	0	0		0	100	70	25	50	45	-50	0	50	12	13
609		70	0	0	0	0	0	0	0	0				3	6	0	12					1		0	1					0	0		2015	0	0	0		225	50	170	250	50	15	200	225	25	12	13
968		70	0	0	0	0	0	0	0	0				6	6	0	15					0		0	0					0	0		2015	0	0	0		-25	0		-75	0		-25	-75	50
1542		70	0	1	0	0	0	1	0	0				3	3	0	15					1		0	1					0	0		2015	33.3333	50	2		25	100	90	-50	0		-25	-50	25	14	15
1851		70	0	0	0	0	0	0	0	0				4	4	0	15					1		0	1					0	0		2015	0	0	0		200	100	95	175	150	90	150	100	50	20	16
2090		70	0	0	0	1	0	0	0	0				6	6	0	12					0		0	0					0	0		2016	16.6667	0	0		-425	50	10	-250	75	15	-450	-287.5	162.5	16	18
2301		70	0	0	0	0	0	0	0	0				6	6	0	15					0		0	0					0	0		2016	0	0	0		-450	50	40	-575	75	90	-475	-612.5	137.5	16	15
2325		70	1	0	0	0	0	0	0	0				6	6	0	15					0		0	0					0	0		2016	0	0	0		250	250	95	125	125	90	125	62.5	62.5	16	18
3410		70	1	0	0	0	0	0	0	0				6	6	0	15					0		0	0					0	0		2016	0	0	0		50	100	90	50	175	90	0	-37.5	37.5	16	18
3447		70	0	0	0	0	0	0	0	0				1	1	0	8					1		1	1					0	0		2016	0	0	0		-325	75	165	-300	100	95	-362.5	-350	12.5	18	20
3716		70	1	0	0	0	0	0	0	0				6	6	0	15					0		0	0					0	0		2016	0	0	0		0	0		0	0		0	0	0	13	14
4269		70	0	0	0	0	0	0	0	0				3	3	1	15					1		0	1					0	1		2016					0	50	100	0	0		-25	0	25	12	12
4485		70	1	0	0	0	0	0	1	0				6	6	0	15					0		0	0					0	0		2016					150	175	95	0	0		62.5	0	62.5	14	13
4615		70	0	0	0	0	0	0	0	0		3	3	3	3	0	12					1	1	0	1	1				0	0		2016					0	0		0	50	20	0	-25	25	10	9
7523		70	0	0	0	1	0	0	1	0				6	6	0	15					0		0	0					0	0		2019					-375	125	45	-550	200	165	-437.5	-650	212.5	15	17
7861		70	0	0	0	0	0	0	1	0				1	1	1	8	0	0			1		1	1		1	1		0	1		2019					-100	100	120	-75	75	100	-150	-112.5	37.5	11	15
8498		70	0	0	0	0	1	1	1	0				1	1	1	15					1		0	1					0	0		2020					25	175	70	25	100	90	-62.5	-25	37.5	11	9
2602		70	0	0	0	1	0	1	0	0				4	4	0	15					1		0	1					0	0		2016	33.3333	0	1		0	0		0	0		0	0	0	17	17	92
789		70	1	0	0	0	0	0	0	0				6	6	0	6					0		1	0					0	0		2015	0	0	0		75	100	90	0	0		25	0	25	14	14	96
3929		70	1	0	0	0	0	0	0	0				6	6	0	15					0		0	0					0	0		2016	0	0	0		150	175	85	150	175	105	62.5	62.5	0	15	16	94
15		70	0	0	0	1	0	0	1	1	1 6	5	3	3	3	2						1	1		1	1				1	1		2015	33.3333	0	0		-75	75	10	-75	0		-112.5	-75	37.5	13	13	92
2066		70	1	0	0	1	0	0	0	0		8	10	3	3	2	5					1	0	1	1	0				1	1		2016	16.6667	0	0		225	100	70	75	200	70	175	-25	200	12	14	90
4859		70	0	0	0	0	0	0	0	0		21	10	0	0	1	15					1	0	0	1	0				0	1		2016					125	50	105	125	75	110	100	87.5	12.5	11	14	90
2522		70	0	0	0	0	0	0	0	0				4	4	0	15					1		0	1					0	0		2016	0	0	0		-25	25	20	-75	0		-37.5	-75	37.5	13	14	64
7018		70	1	1	0	0	0	1	0	0				3	3	0	15					1		0	1					0	0		2019					225	100	80	175	100	100	175	125	50	15	17	107
1951		70	1	0	0	0	0	0	0	0				6	6	0	12					0		0	0					0	0		2015	0	0	0		75	150	85	25	200	85	0	-75	75	12	12	123
1901		70	0	0	0	0	0	0	1	0				3	3	0	8					1		1	1					0	0		2015	16.6667	0	0		75	25	70	125	50	105	62.5	100	37.5	18	19	123
6583		70	0	0	0	0	0	0	0	0				3	3	0	15					1		0	1					0	0		2018					-100	75	115	-225	0		-137.5	-225	87.5	15	13	120
5203		70	0	0	0	0	0	0	1	0				3	3	0	15					1		0	1								2016					75	0		150	50	110	75	125	50	17	18	121
6799		70	0	0	0	0	0	0	0	0				6	6	0	15	3	2			0		0	0		0	1		0	0		2019					-100	100	75	-100	100	90	-150	-150	0	21	20	114
2321		70	0	0	0	0	1	0	1	0		15	21	3	3	0	5	2	3			1	0	1	1	0	1	1		0	0		2016	33.3333	0	0		300	125	90	300	200	100	237.5	200	37.5	13	16	119
1935		70	1	0	0	0	0	0	0	0				3	3	0	12					1		0	1					0	0		2015	0	0	0		175	200	80	225	200	80	75	125	50	21	19	108
6161		70	0	0	0	0	0	0	1	0				6	6	0	15					0		0	0					0	0		2017					50	125	100	75	150	100	-12.5	0	12.5	14	16	102
3937		70	1	0	0	1	0	0	0	0				6	6	0	8					0		1	0					0	0		2016	16.6667	0	0		0	0		0	50	50	0	-25	25	16	16	99
4538		70	0	0	0	1	0	1	0	0				1	1	2	12					1		0	1					1	1		2016					100	100	155	75	25	35	50	62.5	12.5	15	14	96
3861		70	1	0	0	0	0	0	0	0				6	6	0	15					0		0	0					0	0		2016	0	0	0		-450	50	80	-600	125	90	-475	-662.5	187.5	18	20	62
4435		70	1	0	0	0	0	0	1	0				6	6	0	15					0		0	0					0	0		2016					200	150	90	200	75	90	125	162.5	37.5	17	16	65
5214		70	1	0	0	0	0	0	0	0				6	6	0	15					0		0	0					0	0		2016					300	75	95	300	75	90	262.5	262.5	0	16	14	116
7582		70	0	0	0	0	0	0	1	0				6	6	0	15					0		0	0					0	0		2019					-25	275	95	-350	300	90	-162.5	-500	337.5	15	15
6134		70	1	0	0	0	0	0	0	0				6	6	0	15					0		0	0					0	0		2017					75	75	35	125	125	90	37.5	62.5	25	12	9	95
7133		70	1	0	0	1	0	0	0	0				2	2	0	15					1		0	1					0	0		2019					-250	75	35	-175	300	115	-287.5	-325	37.5	12	13	89
6318		70	0	0	0	0	1	0	1	0				3	3	0	15					1		0	1					0	0		2017					150	200	90	100	150	90	50	25	25	15	14	99
7444		70	1	0	0	0	0	1	0	0				1	4	0	15					1		0	1					0	0		2019					-50	100	90	-50	100	80	-100	-100	0	10	10	67
7602		70	1	0	0	0	0	0	1	0				6	6	0	15					0		0	0					0	0		2019					300	50	85	350	100	95	275	300	25	13	14	93
2027		70	1	0	0	0	0	0	0	0		20	15	6	6	2	15					0	0	0	0	0				1	1		2016	0	0	0		0	50	100	-25	50	60	-25	-50	25	13	13	104
5439		70	0	1	0	1	0	1	0	0		35	35	2	2	1	15					1	0	0	1	0				1	1		2016					-25	50	120	-25	0		-50	-25	25	13	14	107
7701		70	1	0	0	0	0	0	0	0	5	5	7	2	2	0	15					1	1	0	1	1				0	0		2019					50	175	90	100	300	90	-37.5	-50	12.5	11	11	81
6872		70	0	0	0	0	0	0	0	0		13	12	6	6	0	15	0	5			0	0	0	0	0	1	1		0	0		2019					-150	50	160	-175	50	140	-175	-200	25	12	14	84
2502		70	1	0	0	0	0	0	0	0				6	6	0	8					0		1	0					0	0		2016	0	0	0		75	200	90	100	200	90	-25	0	25	13	13	92
8292		70	0	0	0	0	0	0	0	1		10	20	1	1	1	15					1	0	0	1	0				0	1		2019					-275	75	100	-200	100	90	-312.5	-250	62.5	14	14	87
5687		70	1	0	0	0	0	0	0	1				6	6	0	15					0		0	0					0	0		2017					0	250	90	50	275	80	-125	-87.5	37.5	11	14	96
5819		70	0	0	0	0	0	0	1	0		19	22	1	1	1	15					1	0	0	1	0				0	1		2017					200	150	25	200	150	170	125	125	0	16	17	96
8434		70	1	1	0	1	0	1	1	0		5	1	6	6	0	15	0	0			0	1	0	0	1	1	1		0	0		2020					200	300	90	125	200	95	50	25	25	10	12	76
8074		70	1	0	0	1	1	0	0	1		12	20	6	6	0	15					0	0	0	0	0				0	0		2019					0	0		0	50	155	0	-25	25	13	12	107
7994		70	0	0	0	0	0	0	0	0				6	6	0	15					0		0	0					0	0		2019					50	50	90	100	100	90	25	50	25	13	15	104
8528		70	0	0	0	0	0	0	1	0				1	1	1	15					1		0	1					0	1		2020					0	150	105	0	200	100	-75	-100	25	12	15	71
7940		70	0	1	0	0	0	1	0	0		32	17	1	0	0	15					1	0	0	1	0				0	0		2019					50	150	65	-50	225	90	-25	-162.5	137.5	9	9	74
6293		70	0	0	0	0	0	0	0	0				6	6	0	15					0		0	0					0	0		2017					0	50	100	75	100	100	-25	25	50	14	15	86
6538		70	0	0	0	0	0	0	0	1				2	2	0	15					1		0	1					0	0		2018					-175	75	80	-175	75	95	-212.5	-212.5	0	13	13	145
6459		70	0	0	0	0	0	0	0	0				4	4	0	15					1		0	1					0	0		2018					100	50	85	150	50	45	75	125	50	14	12	124
77		69	0	0	0	0	1	1	1	0		17	15	3	3	2						1	0		1	0				1	1		2015	50	0	1		0	100	110	-25	100	90	-50	-75	25	14	14
88		69	0	0	0	0	0	1	0	0		27	23	2	2	0	2					1	0	1	1	0				0	0		2015	16.6667	0	1		-50	0		-100	50	160	-50	-125	75	12	12
131		69	1	0	0	0	0	0	1	0	0	13	9	6	6	0	20					0	0	0	0	0				0	0		2015	16.6667	0	0
207		69	0	1	0	0	0	0	0	0	0	16	14	3	3	1	15					1	0	0	1	0				0	1		2015	16.6667	50	1		100	50	90	175	175	90	75	87.5	12.5	12	11.3
327		69	0	0	0	0	0	0	0	0				3	3	0	15					1		0	1					0	0		2015	0	0	0		50	0		100	0		50	100	50	16	14
457		69	0	0	0	0	0	0	0	0		8	5	6	6	0	15					0	1	0	0	0				0	0		2015	0	0	0		125	75	40	175	150	100	87.5	100	12.5
562		69	1	1	0	1	0	0	0	0				6	6	0	4					0		1	0					0	0		2015	33.3333	50	1		-25	50	80	-100	25	60	-50	-112.5	62.5	20	20
1207		69	0	0	0	0	0	0	0	0				3	3	0	5					1		1	1					0	0		2015	0	0	0		75	150	90	50	175	90	0	-37.5	37.5	12	13
1514		69	0	0	0	0	0	0	0	0				6	3	0	15					1		0	0					0	0		2015	0	0	0		-50	0		-50	0		-50	-50	0	10	9
1756		69	1	0	0	0	0	0	0	0				6	6	0	5					0		1	0					0	0		2015	0	0	0		100	150	85	100	100	90	25	50	25	11	13
1804		69	0	0	0	0	0	0	0	0				3	3	0	12					1		0	1					0	0		2015	0	0	0		0	0		25	50	100	0	0	0	15	14
1981		69	1	0	0	0	0	0	0	0				6	6	0	15					0		0	0					0	0		2015	0	0	0		250	50	60	250	100	90	225	200	25	15	12
2361		69	1	0	0	0	0	0	0	0				4	4	0	15					1		0	1					0	0		2016	0	0	0		225	125	90	225	150	85	162.5	150	12.5	14	12
2854		69	1	1	0	0	0	0	0	0				4	4	0	2					1		1	1					0	0		2016	16.6667	50	1		25	100	55	75	0		-25	75	100	10	11
3367		69	0	0	0	0	0	0	1	0				4	4	0	6					1		1	1					0	0		2016	16.6667	0	0		100	200	80	50	200	85	0	-50	50	15	16
3574		69	0	1	0	1	0	1	0	0				2	2	0	12					1		0	1					0	0		2016	50	50	2		0	0		0	0		0	0	0	12	13
3666		69	1	0	0	0	0	0	0	1				3	3	0	8					1		1	1					0	0		2016	0	0	0		-50	50	70	-100	0		-75	-100	25
3801		69	0	0	0	0	0	0	0	0				6	6	0	15					0		0	0					0	0		2016	0	0	0		0	0		0	0		0	0	0	14	14
4193		69	1	0	0	0	0	0	1	0				6	6	0	15					0		0	0					0	0		2016					250	50	60	250	100	90	225	200	25	10	11
4456		69	0	0	0	0	0	0	0	0				6	6	0	15					0		0	0					0	0		2016					100	150	30	0	0		25	0	25	13	13
4477		69	0	1	0	1	0	1	0	0				3	3	1	5					1		1	1					0	1		2016					0	50	160	100	125	90	-25	37.5	62.5	12	11
4676		69	0	0	0	0	0	0	0	0				6	6	0	15					0		0	0					0	0		2016					150	100	80	125	100	125	100	75	25	14	15
4759		69	1	0	0	0	0	0	0	0		2	0	2	2	1	15					1	1	0	1	1				0	1		2016					-1000	150	25	-1050	100	155	-1075	-1100	25	16	17
4860		69	0	0	0	0	0	0	0	0				4	4	1	15					1		0	1					0	1		2016					0	0		0	0		0	0	0	12	11
5709		69	0	1	0	0	0	0	0	0				6	6	0	15					0		0	0					0	0		2017					-650	0		-600	125	180	-650	-662.5	12.5	14	12
6130		69	0	0	0	0	0	0	0	0				2	2	1	15					1		0	1					0	1		2017					-300	125	55	-350	150	110	-362.5	-425	62.5	10	14
6281		69	1	0	0	0	0	0	0	0				6	6	0	15					0		0	0					0	0		2017					225	175	75	175	125	85	137.5	112.5	25	18	16
7629		69	0	0	0	0	0	1	0	0		11	7	6	6	0	15					0	0	0	0	0				0	0		2019					-25	0		0	25	70	-25	-12.5	12.5	10	11
7664		69	1	0	0	0	0	0	0	0				6	6	0	15					0		0	0					0	0		2019					-150	150	90	-100	175	80	-225	-187.5	37.5	12	11
8228		69	0	0	0	0	0	0	0	0				2	2	1	15					1		0	1					0	0		2019					-300	0		-300	0		-300	-300	0	13	14
8409		69	0	0	0	0	0	0	0	0				6	6	0	15					0		0	0					0	0		2020					75	50	90	75	0		50	75	25	18	19
1028		69	0	0	0	1	0	1	0	0				6	6	0	15					0		0	0					0	0		2015	33.3333	0	1		150	200	20	-50	0		50	-50	100	12	10	111
4955		69	1	1	0	0	0	1	0	0				6	6	0	15					0		0	0					0	0		2016					0	0		0	0		0	0	0	12	13	107
4495		69	0	0	0	0	0	0	0	0				2	2	0	15					1		0	1					0	0		2016					75	50	50	125	50	120	50	100	50	13	13	96
1973		69	0	0	0	1	0	0	0	0				6	6	0	15					0		0	0					0	0		2015	16.6667	0	0		-75	125	75	-125	75	120	-137.5	-162.5	25	10	11	95
4176		69	0	0	0	1	0	0	0	0				1	6	0	15					1		0	1					0	0		2016					0	125	75	-75	75	120	-62.5	-112.5	50	16	18	95
3704		69	1	0	0	1	0	0	0	0				6	6	0	15					0		0	0					0	0		2016	16.6667	0	0		0	150	90	50	150	90	-75	-25	50	15	11	105
4755		69	1	0	0	0	0	0	0	0		3	7	6	6	0	15					0	1	0	0	1				0	0		2016					-1000	150	25	-1050	100	155	-1075	-1100	25	13	15	96
4760		69	1	0	0	0	0	0	0	0		3	7	6	6	0	15					0	1	0	0	1				0	0		2016					-1000	150	25	-1050	100	155	-1075	-1100	25	14	17	96
984		69	0	0	0	0	0	0	0	0				2	2	0	15					1		0	1					0	0		2015	0	0	0		0	0		0	0		0	0	0	13	13	92
4388		69	0	0	0	0	0	0	0	0				6	6	0	15					0		0	0					0	0		2016					-75	75	50	0	0		-112.5	0	112.5	11	13	88
8577		69	0	1	0	0	0	1	0	0																							2020					275	50	90	300	75	85	250	262.5	12.5	14	14	101
7988		69	1	0	0	0	0	0	1	0				6	6	0	15					0		0	0					0	0		2019					350	0		300	0		350	300	50	16	15	122
7189		69	0	0	0	0	0	0	1	0		20	16	1	1	0	15	2	2			1	0	0	1	0	1	1		0	0		2019					250	150	75	275	200	80	175	175	0	24	19	127
7084		69	1	0	0	0	0	0	0	0		3	5	6	6	0	15	2	3			0	1	0	0	1	1	1		0	0		2019					0	125	110	25	100	90	-62.5	-25	37.5	18	21	120
6526		69	1	0	0	1	0	0	0	0				4	4	0	15					1		0	1					0	0		2018					-625	50	75	-500	100	100	-650	-550	100	19	19	95
2833		69	0	0	0	1	0	0	1	0				3	6	0	5					1		1	1					0	0		2016	33.3333	0	0		50	100	70	-50	75	105	0	-87.5	87.5	15	14	122
6376		69	0	0	0	1	1	0	1	0				0	0	0	8	1	1			1		1	1		1	1		0	0		2018					0	200	80	0	125	95	-100	-62.5	37.5	16	18	119
7026		69	0	0	0	0	0	0	0	0				4	4	0	15					1		0	1					0	0		2019					125	75	105	100	100	80	87.5	50	37.5	11	11	81
5392		69	1	0	0	0	0	0	0	0				6	6	0	15					0		0	0					0	0		2016					125	175	80	50	50	100	37.5	25	12.5	11	12	112
6450		69	1	0	0	0	0	0	1	0				6	6	0	15					0		0	0					0	0		2018					175	50	105	200	50	70	150	175	25	14	14	116
6721		69	0	0	0	1	0	0	0	0				6	3	0	15					1		0	0					0	0		2019					250	150	80	250	75	80	175	212.5	37.5	18	18	86
6201		69	0	0	0	0	0	1	0	1				6	6	0	15					0		0	0					0	0		2017					25	100	90	0	50	10	-25	-25	0	17	14	106
7591		69	1	0	0	0	0	0	0	0				6	6	0	15					0		0	0					0	0		2019					0	300	80	-50	200	80	-150	-150	0	13	12	104
6557		69	0	1	0	0	0	0	0	0				2	2	1	15	0	0			1		0	1		1	1		0	1		2018					0	150	80	25	225	100	-75	-87.5	12.5	19	19	91
6362		69	0	0	0	0	0	0	0	0				6	6	0	15					0		0	0					0	0		2018					75	0		75	0		75	75	0	13	14	95
6138		69	0	1	0	0	0	1	1	0		12	17	1	1	1	15					1	0	0	1	0				0	1		2017					-450	125	80	-300	150	105	-512.5	-375	137.5	17	17	94
7210		69	0	0	0	0	0	0	1	0		12	22	3	3	1	15	0	0			1	0	0	1	0	1	1		0	1		2019					-600	125	50	-650	75	80	-662.5	-687.5	25	20	19	79
1564		69	0	0	0	0	0	1	1	0				6	6	1	12					0		0	0					0	1		2015	33.3333	0	1		-325	100	95	-350	0		-375	-350	25	14	12	95
6344		69	1	0	0	0	0	0	0	0				6	6	0	15					0		0	0					0	0		2017					-75	100	170	-275	100	60	-125	-325	200	18	18	109
6295		69	1	0	0	0	0	0	0	0				6	6	0	15					0		0	0					0	0		2017					-125	50	80	-125	50	150	-150	-150	0	15	17	80
2234		69	1	0	0	0	0	0	0	0				6	6	0	15					0		0	0					0	0		2016	0	0	0		100	0		75	100	90	100	25	75	23	26	90
7180		69	1	0	0	1	0	0	1	0				1	1	0	15					1		0	1					0	0		2019					150	50	180	150	50	120	125	125	0	17	18	17
8576		69	1	0	0	0	0	1	1	0		8	26	3	1	0	15					1	0	0	1	0				0	0		2020					50	150	90	75	150	90	-25	0	25	9	9	89
7674		69	1	0	0	1	1	0	0	0				3	3	0	15					1		0	1					0	0		2019					-425	100	70	-650	100	110	-475	-700	225	14	12	99
5688		69	0	0	0	0	0	0	0	0		20	30	1	1	0	15					1	0	0	1	0				0	0		2017					150	75	85	150	50	80	112.5	125	12.5	13	14	115
6570		69	0	1	0	0	0	0	0	0				0	6	0	15					1		0	1					0	0		2018					50	200	110	50	50	3	-50	25	75	14	15	95
6634		69	1	1	0	0	0	0	0	0				2	2	0	15					1		0	1					0	0		2019					125	250	90	75	100	90	0	25	25	12	14	80
2960		69	0	0	0	0	0	0	0	0		2	4	3	3	1	8					1	1	1	1	1				0	1		2016	0	0	0		275	50	65	250	0		250	250	0	20	18	122
5218		69	0	0	0	0	0	0	0	0				6	6	0	15					0		0	0					0	0		2016					-425	50	10	-225	100	160	-450	-275	175	16	15	116
8095		69	0	0	0	1	0	0	1	0		3	5	1	1	0	15					1	1	0	1	1				0	0		2019					400	200	85	400	175	100	300	312.5	12.5	14	16	88
6832		69	0	0	0	0	0	0	0	0				2	2	1	15					1		0	1					0	1		2019					50	0		50	0		50	50	0	12	12	99
6610		69	1	1	0	0	0	0	1	0		8	9	4	4	0	8					1	0	1	1	0				0	0		2019					100	75	90	150	100	90	62.5	100	37.5	18	17	87
8377		69	0	0	0	0	0	0	1	0				2	2	0	15	0	0			1		0	1		1	1		0	0		2020					300	75	80	300	100	100	262.5	250	12.5	14	17	84
8314		69	0	0	0	1	1	1	0	0		5	5	1	1	2	15					1	1	0	1	1				1	1		2019					-50	0		-50	0		-50	-50	0	12	16	100
51		68	0	0	0	0	0	0	0	0				8	8	0	11					0		0	0					0	0		2015	0	0	0		-150	75	80	-150	0		-187.5	-150	37.5	16	15
69		68	1	1	0	1	0	0	0	0				8	8	0	3					0		1	0					0	0		2015	33.3333	50	1		100	50	155	0	0		75	0	75	10	11
99		68	0	0	0	0	0	0	0	0		8	5	2	2	0	40					1	1	0	1	0				0	0		2015	0	0	0		125	75	40	175	150	110	87.5	100	12.5	21	20
174		68	1	1	0	0	0	0	0	0				7	7	0	20					0		0	0					0	0		2015	16.6667	50	1		0	125	85	0	200	95	-62.5	-100	37.5	13	15
213		68	0	1	0		1			0				3	3	2	15					1		0	1					1	1		2015	66.6667	50	1		250	0		2.5	0		250	2.5	247.5	10	9.7
301		68	0	0	0	0	0	0	0	0				7	7	0	15					0		0	0					0	0		2015	0	0	0		75	50	100	75	0		50	75	25	15	13
771		68	1	1	0	0	0	0	0	0		2	0	6	6	0	15					0	1	0	0	1				0	0		2015	16.6667	50	1		-1000	150	75	-1050	150	155	-1075	-1125	50	14	14
942		68	1	0	0	0	0	0	0	0				6	6	0	3					0		1	0					0	0		2015	0	0	0		25	100	55	75	0		-25	75	100	10	11
1130		68	1	0	0	0	0	0	0	0				0	0	0	15					1		0	1					0	0		2015	0	0	0		-250	75	40	-550	75	90	-287.5	-587.5	300	16	16
1316		68	0	0	0	0	0	0	0	0				3	3	0	15					1		0	1					0	0		2015	0	0	0		-475	75	85	-550	0		-512.5	-550	37.5	17	20
1348		68	0	0	0	0	0	0	0	0				3	3	1	3					1		1	1					0	1		2015	0	0	0		50	100	90	0	100	80	0	-50	50	15	15
1592		68	0	0	0	1	0	1	0	0				6	6	0	12					0		0	0					0	0		2015	33.3333	0	1		100	125	160	0	50	10	37.5	-25	62.5	9	12
1730		68	1	0	0	0	0	0	0	0				6	6	0	8					0		1	0					0	0		2015	0	0	0		25	75	85	25	125	80	-12.5	-37.5	25	10	11
1754		68	1	0	0	0	0	0	1	0				4	4	0	12					1		0	1					0	0		2015	16.6667	0	0		175	300	90	275	250	90	25	150	125	10	9
2319		68	1	0	0	0	0	0	0	0				2	2	2	15					1		0	1					1	1		2016	0	0	0		75	150	50	175	200	100	0	75	75	16	17
2511		68	1	0	0	0	0	0	0	0				4	4	0	15					1		0	1					0	0		2016	0	0	0		-25	50	55	-25	50	160	-50	-50	0	9	13
2566		68	1	0	0	0	0	0	0	0				4	4	1	15					1		0	1					0	1		2016	0	0	0		25	225	95	25	225	95	-87.5	-87.5	0	11	11
3237		68	0	1	0	0	0	1	0	0				2	2	0	15					1		0	1					0	0		2016	33.3333	50	2		-50	50	90	0	100	105	-75	-50	25	14	13
3395		68	0	0	0	0	0	0	0	0				2	2	0	15					1		0	1					0	0		2016	0	0	0		250	50	90	275	50	90	225	250	25	16	18
4238		68	1	0	0	0	0	0	0	0				6	6	0	15					0		0	0					0	0		2016					-325	100	170	-300	50	180	-375	-325	50	14	14
4333		68	1	0	0	0	0	0	0	0				6	6	0	15					0		0	0					0	0		2016					-75	25	110	-175	25	75	-87.5	-187.5	100	14	12
4559		68	0	0	0	0	1	0	0	0				3	3	1	5					1		1	1					0	1		2016					0	0		25	50	100	0	0	0	11	8
4585		68	0	0	0	0	0	0	0	0				2	2	0	5					1		1	1					0	0		2016					0	200	80	0	100	90	-100	-50	50	20	18
4991		68	1	1	0	0	0	0	0	0				3	6	0	15					1		0	1					0	0		2016					-500	100	10	-700	150	160	-550	-775	225	17	20
5016		68	0	0	0	0	0	1	0	0				6	6	1	15					0		0	0					0	1		2016					-500	150	170	-450	75	5	-575	-487.5	87.5	15	17
5700		68	0	1	0	0	0	0	0	0				6	6	0	15					0		0	0					0	0		2017					-650	175	15	-550	150	180	-737.5	-625	112.5	18	14
5830		68	0	0	0	0	0	0	0	0				2	2	0	15					1		0	1					0	0		2017					125	150	95	75	125	95	50	12.5	37.5	14	16
5959		68	1	0	0	0	0	0	0	0				1	1	0	15					1		0	1					0	0		2017					0	100	75	-50	0		-50	-50	0	16	16
7543		68	0	1	0	0	1	1	1	0				1	1	0	15					1		0	1					0	0		2019					-75	150	175	0	125	55	-150	-62.5	87.5	11	12
3911		68	0	0	0	0	0	1	1	0				3	3	0	15					1		0	1					0	0		2016	33.3333	0	1		-50	125	180	-75	75	10	-112.5	-112.5	0	15	13	112
1738		68	1	0	0	0	0	0	0	0				6	6	1	15					0		0	0					0	1		2015	0	0	0		125	50	95	175	0		100	175	75	8	8	110
2373		68	0	0	0	0	0	0	0	0		2	2	2	2	1	5					1	1	1	1	1				0	1		2016	0	0	0		50	25	60	25	50	150	37.5	0	37.5	16	13	106
2374		68	0	0	0	0	0	0	0	0				3	3	1	5					1		1	1					0	1		2016	0	0	0		-600	175	170	-600	150	170	-687.5	-675	12.5	12	13	108
4562		68	0	0	0	0	0	0	0	0				6	6	0	15					0		0	0					0	0		2016																108
4744		68	0	0	0	0	0	0	1	0				3	6	0	15					1		0	1					0	0		2016					50	75	85	25	75	90	12.5	-12.5	25	13	11	103
4653		68	1	0	0	1	0	1	0	0				4	4	0	15					1		0	1					0	0		2016					-50	100	85	-50	100	90	-100	-100	0	8	9	92
4484		68	1	0	0	0	0	0	1	0				6	6	0	15					0		0	0					0	0		2016					-150	50	20	-100	75	170	-175	-137.5	37.5	13	12	95
381		68	1	1	0	0	0	0	0	0		9	7	3	3	0	8					1	0	1	1	0				0	0		2015	16.6667	50	1		-350	50	100	-400	25	115	-375	-412.5	37.5	12	12	102
2001		68	1	0	0	1	0	0	0	0				6	6	0	15					0		0	0					0	0		2015	16.6667	0	0		-625	0		-650	100	55	-625	-700	75	19	19	82
2221		68	1	0	0	1	0	0	1	0				6	6	0	15					0		0	0					0	0		2016	33.3333	0	0		-500	50	50	-650	150	55	-525	-725	200	19	15	82
8406		68	0	0	0	0	0	1	0	0				6	6	0	15					0		0	0					0	0		2020					250	0		250	0		250	250	0	14	15	133
6411		68	0	0	0	0	0	0	0	0				6	6	0	15					0		0	0					0	0		2018					200	125	80	200	125	100	137.5	137.5	0	14	12	124
8555		68	1	0	0	0	0	0	1	0				3	3	0	15					1		0	1					0	0		2020					75	50	80	100	50	60	50	75	25	9	9	126
3322		68	0	0	0	0	0	0	0	0		5	17	2	2	0	12	2	2			1	1	0	1	1	1	1		0	0		2016	0	0	0		-150	0		-150	0		-150	-150	0	16	17	128
6437		68	0	1	0	0	0	0	0	0		15	25	4	4	0	8	1	1			1	0	1	1	0	1	1		0	0		2018					25	75	70	25	50	150	-12.5	0	12.5	20	21	99
6361		68	1	1	0	0	0	0	1	0		12	12	2	2	1	15					1	0	0	1	0				0	1		2018					-175	50	180	0	50	120	-200	-25	175	12	12	101
6205		68	0	0	0	0	0	0	0	0				6	6	0	15					0		0	0					0	0		2017					-900	175	60	-50	0		-987.5	-50	937.5	13	14	61
6213		68	1	0	0	1	0	0	0	0				1	6	0	15					1		0	1					0	0		2017					-400	100	45	-25	75	160	-450	-62.5	387.5	16	15	95
1110		68	1	0	0	0	0	0	0	0		7	17	6	6	0	20	0	0			0	0	0	0	0	1	1		0	0		2015	0	0	0		-650	150	75	-150	150	140	-725	-225	500	11	11	100
1862		68	0	0	0	0	0	0	0	0		33	33	6	6	0	15					0	0	0	0	0				0	0		2015	0	0	0		-200	75	55	-150	150	100	-237.5	-225	12.5	25	20	95
4344		68	1	0	0	0	1	1	0	1				6	6	0	15					0		0	0					0	0		2016					-50	50	100	-225	100	80	-75	-275	200	16	18	73
1590		68	1	1	0	0	0	0	0	0				6	6	0	15					0		0	0					0	0		2015	16.6667	50	1		50	125	80	50	100	90	-12.5	0	12.5	12	14	93
1620		68	0	0	0	0	0	0	0	0				4	4	0	8					1		1	1					0	0		2015	0	0	0		150	0		150	0		150	150	0	10	10	92
1570		68	0	0	0	0	0	0	0	0				4	4	0	15					1		0	1					0	0		2015	0	0	0		75	0		0	0		75	0	75	10	11	90
1613		68	1	0	0	1	0	0	0	0				6	3	0	15					1		0	0					0	0		2015	16.6667	0	0		-125	250	90	-300	125	90	-250	-362.5	112.5	16	18	89
1534		68	0	1	0	0	0	1	1	0				7	7	0	15					0		0	0					0	0		2015	50	50	2		-250	75	90	-300	50	90	-287.5	-325	37.5	12	13	82
2590		68	0	0	0	0	0	1	0	0				6	6	0	15					0		0	0					0	0		2016	16.6667	0	1		25	0		25	0		25	25	0	15	13	80
4438		68	0	0	0	0	0	0	0	0				3	6	0	15					1		0	1					0	0		2016					-550	50	55	-600	50	105	-575	-625	50	14	15	64
7625		68	1	0	0	0	0	0	0	0				6	6	0	15					0		0	0					0	0		2019					-450	100	85	-450	125	95	-500	-512.5	12.5	13	13	54
5633		68	1	0	0	0	0	0	0	0				3	3	0	15					1		0	1					0	0		2017					200	50	105	100	50	90	175	75	100	13	12	111
7586		68	1	0	0	0	0	0	1	0		30	20	6	6	2	15					0	0	0	0	0				0	0		2019					50	0		150	0		50	150	100	20	20	112
7555		68	1	1	0	0	0	0	0	0				6	6	0	15	1	1			0		0	0		1	1		0	0		2019					-400	50	90	-475	100	110	-425	-525	100	12	12	81
7627		68	0	1	0	1	0	0	1	0		16	9	2	2	0	15					1	0	0	1	0				0	0		2019					0	100	160	50	125	165	-50	-12.5	37.5	12	14	88
8082		68	1	1	0	0	0	1	1	0		6	7	6	6	0	15					0	0	0	0	0				0	0		2019					100	100	70	250	150	180	50	175	125	16	18	81
7353		68	1	0	0	0	0	0	0	0				6	6	0	15					0		0	0					0	0		2019					-550	50	180	-350	100	180	-575	-400	175	13	14	101
6572		68	1	1	0	1	0	1	0	0				6	6	0	15					0		0	0					0	0		2018					-25	125	80	-75	25	120	-87.5	-87.5	0	12	13	115
5963		68	0	0	0	1	1	0	1	0		12	15	1	1	0	15					1	0	0	1	0				0	0		2017					150	50	90	100	50	95	125	75	50	10	13	106
5722		68	0	1	0	0	0	1	0	0		19	12	2	2	0	15					1	0	0	1	0				0	0		2017					-50	100	70	-50	125	95	-100	-112.5	12.5	16	16	97
8233		68	1	0	0	0	0	1	0	0		33	12	6	6	0	15	0	0			0	0	0	0	0	1	1		0	0		2019					-275	75	70	-100	100	90	-312.5	-150	162.5	15	15	65
6834		68	0	0	0	0	0	0	0	0				0	0	0	15					1		0	1					0	0		2019					-75	0		-50	75	110	-75	-87.5	12.5	14	14
3455		68	0	0	0	0	0	1	0	0				3	3	0	15					1		0	1					0	0		2016	16.6667	0	1		50	75	80	50	75	95	12.5	12.5	0	20	21	112
8125		68	0	0	0	1	0	0	0	0		10	13	1	1	1	8					1	0	1	1	0				0	1		2019					125	25	80	125	0		112.5	125	12.5	15	18	81
6126		68	1	1	0	0	0	1	1	0				6	6	0	15					0		0	0					0	0		2017					-25	0		50	0		-25	50	75	13	14	106
6668		68	0	1	0	1	0	1	1	0		5	4	2	2	1	15	8	8			1	1	0	1	1	0	0		0	1		2019					-350	50	10	-325	200	175	-375	-425	50	15	16	76
8205		68	1	0	0	0	0	0	0	0				3	3	0	15					1		0	1					0	0		2019					-100	50	20	200	300	70	-125	50	175	10	9	80
8188		68	0	0	0	0	0	0	0	0				2	2	0	15					1		0	1					0	0		2019					-150	150	90	-150	125	100	-225	-212.5	12.5	16	15	73
7885		68	0	1	0	1	0	1	1	0		7	6	1	1	0	15					1	0	0	1	0				0	0		2019					125	75	15	125	50	60	87.5	100	12.5	10	13	76
5715		68	0	1	0	0	0	0	0	1				6	6	0	15					0		0	0					0	0		2017					0	75	60	0	100	140	-37.5	-50	12.5	15	15	109
6166		68	0	0	0	0	0	0	0	1		16	20	2	6	0	15					1	0	0	1	0				0	0		2017					-75	75	60	-50	100	100	-112.5	-100	12.5	13	15	109
7946		68	0	0	0	0	0	1	1	0		10	35	1	1	1	15					1	0	0	1	0				0	1		2019					150	25	95	175	0		137.5	175	37.5	14	15	82
8461		68	1	0	0	0	0	0	1	0				6	6	0	15	0	0			0		0	0		1	1		0	0		2020					100	300	85	0	300	90	-50	-150	100	19	20	74
8121		68	1	0	0	1	0	0	0	1				6	6	0	15					0		0	0					0	0		2019					-125	50	80	-400	100	180	-150	-450	300	15	13	21
196		67	0	0	0	0	0	0	0	0		15	17	6	6	1	4					0	0	1	0	0				0	1		2015	0	0	0		0	0		75	75	10	0	37.5	37.5	9.7	9
238		67	1	0	0	0	0	0	0	0				3	3	2	6					1		1	1					1	1		2015	0	0	0		-150	50	20	-25	75	155	-175	-62.5	112.5	17	16
280		67	0	0	0	0	0	0	0	0				6	6	1	6					0		1	0					0	1		2015	0	0	0		125	50	90	100	50	105	100	75	25	16	19
515		67	1	0	0	0	0	0	0	0				7	7	0	15					0		0	0					0	0		2015	0	0	0		75	50	110	75	0		50	75	25	13	12
519		67	1	0	0	1	0	0	0	0				3	3	1	4					1		1	1					0	1		2015	16.6667	0	0		225	50	5	150	125	160	200	87.5	112.5	13	15
643		67	0	0	0	0	0	0	0	0				8	8	0	20					0		0	0					0	0		2015	0	0	0		-475	150	70	-375	125	125	-550	-437.5	112.5	14	12
723		67	1	0	0	0	0	0	0	0				4	4	0	3					1		1	1					0	0		2015	0	0	0		-300	250	160	-400	100	15	-425	-450	25	16	16
1118		67	1	0	0	0	0	0	0	0				6	6	0	5					0		1	0					0	0		2015	0	0	0		50	75	85	0	75	95	12.5	-37.5	50
1209		67	0	0	0	1	0	0	0	0				6	6	0	12					0		0	0					0	0		2015	16.6667	0	0		-225	0		-250	0		-225	-250	25	14	15
1285		67	1	0	0	0	0	0	0	0				4	6	0	15					1		0	1					0	0		2015	0	0	0		125	25	95	175	50	90	112.5	150	37.5	16	17
1838		67	1	0	0	0	0	0	0	0				4	4	0	12					1		0	1					0	0		2015	0	0	0		-50	100	70	0	0		-100	0	100	13	14
2030		67	1	0	0	0	0	0	0	0				6	6	0	15					0		0	0					0	0		2016	0	0	0		-350	200	90	-275	200	90	-450	-375	75	14	12
2130		67	1	0	0	0	0	0	0	0				6	6	1	15					0		0	0					0	1		2016	0	0	0		50	100	95	75	125	90	0	12.5	12.5	18	16
2326		67	1	0	0	0	0	0	0	0				6	6	0	15					0		0	0					0	0		2016	0	0	0		0	50	90	0	50	90	-25	-25	0	14	14
2382		67	1	0	0	0	0	0	0	0				4	4	0	15					1		0	1					0	0		2016	0	0	0		-50	175	85	-50	0		-137.5	-50	87.5	13	11
2958		67	0	1	0	0	0	1	0	0				6	6	0	12					0		0	0					0	0		2016	33.3333	50	2		0	50	175	0	50	180	-25	-25	0	17	12
3036		67	0	1	0	0	0	1	0	0				6	6	0	15					0		0	0					0	0		2016	33.3333	50	2		-500	150	170	-450	75	5	-575	-487.5	87.5	12	12
3164		67	1	0	0	0	0	0	0	0				6	6	0	15					0		0	0					0	0		2016	0	0	0		-475	50	10	-775	100	160	-500	-825	325	16	19
3177		67	1	0	0	0	0	0	1	0				6	6	0	8					0		1	0					0	0		2016	16.6667	0	0		175	100	75	150	125	85	125	87.5	37.5	15	15
3307		67	0	1	0	0	0	0	0	0				3	6	0	15					1		0	1					0	0		2016	16.6667	50	1		-75	75	80	-75	50	90	-112.5	-100	12.5	14	15
3888		67	1	0	0	0	0	0	0	0				6	6	0	15					0		0	0					0	0		2016	0	0	0		-150	100	60	-175	75	90	-200	-212.5	12.5	11	9
3962		67	1	0	0	0	0	0	0	0				6	6	0	15					0		0	0					0	0		2016	0	0	0		175	0		175	50	30	175	150	25	12	11
4237		67	0	1	0	0	0	1	0	0				4	4	2	15					1		0	1					1	1		2016					0	0		75	0		0	75	75	10	11
4284		67	1	1	0	0	0	1	1	0				6	6	0	15					0		0	0					0	0		2016					-125	50	80	-25	75	90	-150	-62.5	87.5	12	13
4354		67	0	0	0	1	0	1	0	0				2	2	2	15					1		0	1					1	1		2016					-475	50	110	-450	75	175	-500	-487.5	12.5	20	18
4581		67	1	0	0	0	0	0	0	0				3	3	0	15					1		0	1					0	0		2016					50	150	90	-25	50	90	-25	-50	25	14	13
4666		67	0	0	0	0	0	0	0	0				6	6	0	15					0		0	0					0	0		2016					-400	75	100	-450	100	90	-437.5	-500	62.5	13	11
4758		67	1	0	0	0	0	0	0	0				6	6	0	15					0		0	0					0	0		2016					50	350	85	0	275	100	-125	-137.5	12.5	14	14
4802		67	0	1	0	0	0	0	0	0		4	8	1	1	2	5					1	1	1	1	1				1	1		2016					100	125	180	100	100	165	37.5	50	12.5	11	12
5089		67	0	0	0	0	0	0	0	0				6	6	0	15					0		0	0					0	0		2016					-125	75	90	-50	75	95	-162.5	-87.5	75	18	19
5144		67	0	0	0	0	0	0	0	0				3	3	0	15					1		0	1					0	0		2016					-425	0		-450	50	50	-425	-475	50	19	21
5492		67	1	0	0	0	0	0	0	0				6	6	0	15					0		0	0					0	0		2016					-300	150	40	-375	75	150	-375	-412.5	37.5	16	15
5686		67	0	0	0	1	1	0	0	0				1	1	0	15					1		0	1					0	0		2017					0	0		0	0		0	0	0	20	18
5993		67	1	0	0	0	0	0	0	0				6	6	0	15					0		0	0					0	0		2017					-50	200	75	-50	175	105	-150	-137.5	12.5	9	8
7363		67	1	0	0	0	0	0	0	0				6	6	0	15					0		0	0					0	0		2019					325	75	90	275	600	15	287.5	-25	312.5	15	13
8564		67	1	1	0	1	0	1	0	0		20	10	3	3	0	15					1	0	0	1	0				0	0		2020					-250	100	85	-200	75	135	-300	-237.5	62.5	16	16
8565		67	0	1	0	0	0	0	0	0				1	1	0	15					1		0	1					0	0		2020					125	150	180	75	100	90	50	25	25	17	16
2230		67	0	0	0	0	0	0	0	0				3	3	0	15					1		0	1					0	0		2016	0	0	0		-50	125	180	-75	125	5	-112.5	-137.5	25	11	12	115
395		67	0	0	0	0	0	0	0	0				3	3	0	7					1		1	1					0	0		2015	0	0	0		-375	100	75	-400	75	110	-425	-437.5	12.5	14	14	124
2698		67	0	0	0	1	0	0	1	0				6	6	1	15					0		0	0					0	1		2016	33.3333	0	0		-425	100	65	-400	75	15	-475	-437.5	37.5	15	14	98
1282		67	0	1	0	1	0	0	0	0				4	4	0	15					1		0	1					0	0		2015	33.3333	50	1		-425	100	65	-400	75	115	-475	-437.5	37.5	15	14	98
4813		67	1	0	0	0	0	0	1	0				6	6	0	15					0		0	0					0	0		2016					-100	75	100	-50	50	80	-137.5	-75	62.5	19	18	110
4952		67	1	0	0	0	0	0	1	0				2	6	1	5					1		1	1					0	1		2016					125	100	80	175	175	90	75	87.5	12.5			110
4743		67	1	1	0	0	0	0	0	0				4	4	0	15					1		0	1					0	0		2016					50	350	85	0	275	100	-125	-137.5	12.5	11	12	106
8		67	0	0	0	0	0	0	1	0				1	1	2						1			1					1	1		2015	16.6667	0	0		-350	0		-425	0		-350	-425	75	11	12	100
4810		67	1	0	0	0	0	0	0	0				1	1	0	8					1		1	1					0	0		2016					50	50	85	50	50	135	25	25	0	12	8	104
1016		67	0	1	0	0	0	0	0	0				2	2	2	7					1		1	1					1	1		2015	16.6667	50	1		50	0		50	0		50	50	0	11	12	108
4767		67	0	0	0	0	0	0	0	0		7	6	3	6	0	15					1	0	0	1	0				0	0		2016					150	100	75	175	75	105	100	137.5	37.5	10	11	103
513		67	1	0	0	0	0	0	0	0				4	4	1	7					1		1	1					0	1		2015	0	0	0		-650	50	180	-600	0		-675	-600	75	14	16	97
2611		67	0	0	0	0	0	0	0	0				2	2	1	6					1		1	1					0	1		2016	0	0	0		200	225	70	225	175	85	87.5	137.5	50	16	14	103
4805		67	1	0	0	0	0	0	0	0				6	2	1	15					1		0	0					0	1		2016					75	75	90	125	125	95	37.5	62.5	25	9	10	98
938		67	0	0	0	0	0	1	0	0		21	11	6	6	0	6					0	0	1	0	0				0	0		2015	16.6667	0	1		-100	0		-100	0		-100	-100	0	15	18	96
1693		67	0	0	0	0	0	0	0	0				7	7	0	15					0		0	0					0	0		2015	0	0	0		-500	200	80	-900	100	80	-600	-950	350	15	16	95
1802		67	0	0	0	0	0	0	0	0				6	6	0	10					0		0	0					0	0		2015	0	0	0		-500	0		-900	0		-500	-900	400	16	18	95
4184		67	0	1	0	1	1	1	0	0				4	4	0	15					1		0	1					0	0		2016					-275	175	90	-275	225	85	-362.5	-387.5	25	12	12	98
3107		67	0	1	0	0	0	1	0	0				3	6	0	5					1		1	1					0	0		2016	33.3333	50	2		75	450	10	200	150	155	-150	125	275	14	15	99
4279		67	1	0	0	0	0	0	0	0				4	4	0	15					1		0	1					0	0		2016					-325	175	85	-250	200	85	-412.5	-350	62.5	10	11	93
1806		67	1	0	0	0	0	0	0	0				6	6	0	15					0		0	0					0	0		2015	0	0	0		-700	75	10	-700	75	95	-737.5	-737.5	0	13	12	96
2073		67	0	0	0	0	0	0	0	0				4	4	0	15					1		0	1					0	0		2016	0	0	0		225	50	70	275	0		200	275	75	15	13	92
3094		67	0	0	0	0	0	0	0	0				6	6	0	12					0		0	0					0	0		2016	0	0	0		350	50	85	200	50	110	325	175	150	11	16	86
2254		67	1	0	0	0	0	0	0	0				2	2	0	12					1		0	1					0	0		2016	0	0	0		0	75	90	0	125	100	-37.5	-62.5	25	12	13	82
2309		67	0	0	0	1	0	0	0	0				1	1	0	15					1		0	1					0	0		2016	16.6667	0	0		-550	25	70	-600	0		-562.5	-600	37.5	19	21	89
3854		67	0	0	0	0	0	0	0	0				2	2	0	15	3	2			1		0	1		0	1		0	0		2016	0	0	0		100	75	80	125	150	100	62.5	50	12.5	15	14	123
577		67	0	0	0	0	0	0	1	0				6	6	0	3					0		1	0					0	0		2015	16.6667	0	0		50	50	90	150	75	105	25	112.5	87.5	13	13	130
6274		67	1	0	0	0	0	0	0	0				6	6	0	15					0		0	0					0	0		2017					175	75	100	50	75	90	137.5	12.5	125	17	17	128
7448		67	1	1	0	0	0	1	0	0		33	12	1	1	0	15	0	0			1	0	0	1	0	1	1		0	0		2019					-275	75	65	-150	100	95	-312.5	-200	112.5	15	16	82
7462		67	0	0	0	0	0	1	1	0		1	1	1	1	0	15					1	1	0	1	1				0	0		2019					225	200	90	175	150	80	125	100	25	23	22	105
4848		67	0	0	0	0	0	0	0	0				2	2	0	15					1		0	1					0	0		2016					125	100	90	175	175	80	75	87.5	12.5	19	18	124
1677		67	0	0	0	0	0	0	0	0				6	6	0	15					0		0	0					0	0		2015	0	0	0		-175	75	90	-150	50	90	-212.5	-175	37.5	14	15	106
6420		67	0	0	0	1	0	0	0	0				6	6	0	15					0		0	0					0	0		2018					-375	50	145	-375	0		-400	-375	25	14	15	86
1122		67	0	1	0	1	0	1	0	0				3	3	2	5					1		1	1					1	1		2015	50	50	2		-200	0		-200	0		-200	-200	0	11	10	65
892		67	1	0	0	0	0	0	0	0		5	10	7	7	1	15					0	1	0	0	1				0	1		2015	0	0	0		75	50	70	150	75	90	50	112.5	62.5	21	21	84
6262		67	1	1	0	1	0	0	0	0				6	6	0	15					0		0	0					0	0		2017					175	125	25	175	50	35	112.5	150	37.5	13	13	102
6298		67	0	0	0	0	0	0	1	0				6	6	0	15					0		0	0					0	0		2017					-700	100	70	-700	100	90	-750	-750	0	19	19	93
5663		67	0	0	0	0	0	0	0	0				1	1	0	15					1		0	1					0	0		2017					-625	75	60	-650	0					14	12	114
6706		67	0	0	0	0	1	1	0	0		6	7	3	3	1	15					1	0	0	1	0				0	1		2019					125	100	90	75	100	90	75	25	50	11	11	72
7400		67	0	0	0	0	0	0	0	0		6	7	3	3	0	15					1	0	0	1	0				0	0		2019					50	100	90	75	100	90	0	25	25	15	12	72
6838		67	1	0	0	0	0	0	1	0				1	1	0	15					1		0	1					0	0		2019					-100	0		-125	100	90	-100	-175	75	16	16	87
8381		67	0	0	0	0	0	1	0	0		20	14	3	3	0	15					1	0	0	1	0				0	0		2020					-125	300	25	-350	175	100	-275	-437.5	162.5	16	15	82
7424		67	0	1	0	0	1	1	0	0				0	0	0	8					1		1	1					0	0		2019					-25	175	90	0	225	100	-112.5	-112.5	0	10	13	102
6869		67	0	0	0	0	0	0	1	0		30	30	2	2	0	15	3	3			1	0	0	1	0	0	1		0	0		2019					-650	150	180	-550	225	180	-725	-662.5	62.5	13	13	95
3901		67	0	0	0	0	0	0	0	0				3	3	0	15					1		0	1					0	0		2016	0	0	0		0	75	180	50	50	150	-37.5	25	62.5	12	12	103
4838		67	0	0	0	0	0	0	0	0				6	6	0	15					0		0	0					0	0		2016					-450	100	65	-450	100	115	-500	-500	0	17	17	130
8301		67	1	0	0	0	0	0	1	0				6	6	0	15					0		0	0					0	0		2019					50	50	95	-50	25	85	25	-62.5	87.5	12	15	77
7541		67	0	0	0	0	0	0	0	0				1	1	0	15					1		0	1					0	0		2019					-450	0		-500	0		-450	-500	50	17	16	74
8206		67	0	1	0	1	0	0	1	0		10	6	1	1	0	15					1	0	0	1	0				0	0		2019					-200	150	90	-175	175	100	-275	-262.5	12.5	11	13	75
39		66	0	0	0	0	0	1	1	0		1	0	3	3	1	9					1	1	1	1	1				0	1		2015	33.3333	0	1		-100	100	90	-150	100	90	-150	-200	50	11	13
70		66	0	0	0	1	0	0	0	0				7	7	0	12					0		0	0					0	0		2015	16.6667	0	0		75	100	80	100	150	90	25	25	0	17	17
114		66	1	0	0	0	0	0	1	0				8	8	0	15					0		0	0					0	0		2015	16.6667	0	0		-525	200	180	-550	175	180	-625	-637.5	12.5	20	20
123		66	1	1	0	0	0	1	0	0				8	8	0	110					0		0	0					0	0		2015	33.3333	50	2		0	50	175	0	50	180	-25	-25	0	12	13
201		66	0	0	0	0	0	1	0	0	0	5	14	1	1	0	10	4	6			1	1	0	1	1	0	1		0	0		2015	16.6667	0	1		-125	0		-225	75	80	-125	-262.5	137.5	12.7	13
359		66	1	0	0	0	0	0	0	0				8	8	0	15					0		0	0					0	0		2015	0	0	0		-175	100	60	-200	75	95	-225	-237.5	12.5	12	9
361		66	1	0	0	0	0	0	0	0				2	8	0	20					1		0	1					0	0		2015	0	0	0		-200	100	60	-200	75	95	-250	-237.5	12.5	11	10
439		66	1	0	0	0	0	0	0	0				6	6	0	15					0		0	0					0	0		2015	0	0	0		50	50	90	25	50	80	25	0	25	15	15
449		66	1	0	0	1	0	0	0	0				3	3	1	6					1		1	1					0	1		2015	16.6667	0	0		50	50	85	0	50	85	25	-25	50
464		66	1	0	0	0	0	0	0	0				7	7	0	15					0		0	0					0	0		2015	0	0	0		0	75	90	0	50	105	-37.5	-25	12.5	10	12
510		66	0	1	0	0	0	1	0	0		35	31	6	3	1	4					1	0	1	0	0				0	1		2015	33.3333	50	2		-50	125	75	-50	100	150	-112.5	-100	12.5	18	19
573		66	0	1	0	0	0	0	0	0		5	5	6	3	0	12					1	1	0	0	1				0	0		2015	16.6667	50	1		-400	75	90	-350	125	80	-437.5	-412.5	25	16	20
736		66	1	0	0	0	0	1	0	0				6	6	0	8					0		1	0					0	0		2015	16.6667	0	1		0	50	70	-25	0		-25	-25	0	12	12
852		66	0	1	0	0	0	0	0	0				3	3	2	3					1		1	1					1	1		2015	16.6667	50	1
976		66	0	0	0	0	0	0	0	0				6	6	0	8					0		1	0					0	0		2015	0	0	0		0	0		-100	0		0	-100	100
1645		66	1	0	0	0	0	0	0	0				6	6	0	15					0		0	0					0	0		2015	0	0	0		0	50	70	0	50	90	-25	-25	0	12	12
1705		66	1	0	0	0	0	0	0	0				3	3	0	15					1		0	1					0	0		2015	0	0	0		50	150	80	25	50	90	-25	0	25	12	13
2100		66	1	0	0	1	0	0	0	0				3	3	0	5					1		1	1					0	0		2016	16.6667	0	0		150	150	85	125	175	105	75	37.5	37.5	15	15
2189		66	1	1	0	0	0	0	0	0				2	2	0	15					1		0	1					0	0		2016	16.6667	50	1		50	100	160	0	75	180	0	-37.5	37.5	17	20
2263		66	1	0	0	0	0	0	0	0				6	6	0	15					0		0	0					0	0		2016	0	0	0		50	150	90	-25	50	90	-25	-50	25	15	15
2557		66	0	1	0	0	0	1	0	0				3	6	2	12					1		0	1					1	1		2016	33.3333	50	2		-50	50	110	50	50	90	-75	25	100	15	16
2620		66	1	0	0	0	0	0	0	0				6	6	0	15					0		0	0					0	0		2016	0	0	0		100	50	145	100	50	60	75	75	0	15	14
2640		66	0	1	0	0	0	1	0	0				2	2	0	15					1		0	1					0	0		2016	33.3333	50	2		-50	75	100	-50	75	100	-87.5	-87.5	0	15	16
2665		66	1	0	0	1	0	0	1	0				4	4	0	6					1		1	1					0	0		2016	33.3333	0	0		75	75	40	100	100	120	37.5	50	12.5	13	13
2677		66	1	0	0	0	0	0	0	0				6	6	0	15					0		0	0					0	0		2016	0	0	0		-50	50	90	-50	100	70	-75	-100	25	13	13
2694		66	0	0	0	0	0	0	0	0				6	6	0	15					0		0	0					0	0		2016	0	0	0		-375	0		-375	0		-375	-375	0	16	15
2853		66	0	0	0	0	0	1	0	0				2	2	0	15					1		0	1					0	0		2016	16.6667	0	1		0	0		0	0		0	0	0	18	17
3247		66	0	1	0	0	0	1	0	0				2	2	0	12					1		0	1					0	0		2016	33.3333	50	2		-250	125	90	-200	100	100	-312.5	-250	62.5	17	15
3436		66	0	0	0	0	0	0	0	0				2	2	2	15					1		0	1					1	1		2016	0	0	0		100	125	180	100	100	165	37.5	50	12.5	12	12
3568		66	0	1	0	0	0	1	0	0				2	2	0	15					1		0	1					0	0		2016	33.3333	50	2		100	125	85	0	0		37.5	0	37.5	15	17
3806		66	1	0	0	1	0	0	0	0				6	6	1	15					0		0	0					0	1		2016	16.6667	0	0		225	75	90	250	100	90	187.5	200	12.5	11	11
4454		66	1	0	0	0	0	0	0	0				6	6	0	15					0		0	0					0	0		2016					200	0		175	75	90	200	137.5	62.5	18	14
4663		66	1	0	0	0	0	0	0	0				6	6	0	15					0		0	0					0	0		2016					100	200	80	150	150	90	0	75	75	12	13
4703		66	0	0	0	0	0	0	0	0				4	4	1	15					1		0	1					0	1		2016					-600	0		-550	100	10	-600	-600	0	14	13
4808		66	0	0	0	0	0	0	0	0				1	1	2	15					1		0	1					1	1		2016					-275	225	80	-300	125	100	-387.5	-362.5	25	17	10
5240		66	1	0	0	1	1	0	0	0		18	25	6	6	0	15	3	5			0	0	0	0	0	0	1		0	0		2016					100	225	95	300	200	90	-12.5	200	212.5	16	15
7675		66	0	0	0	0	0	1	0	0		20	23	1	1	0	15					1	0	0	1	0				0	0		2019					0	125	90	-50	125	110	-62.5	-112.5	50	12	15
3128		66	0	1	0	0	0	0	1	0		4	9	2	2	0	15					1	1	0	1	1				0	0		2016	33.3333	50	1		300	25	15	275	50	170	287.5	250	37.5	14	13	113
2679		66	0	0	0	0	0	0	0	0				7	7	0	15					0		0	0					0	0		2016	0	0	0		-200	0		0	0		-200	0	200	12	12	115
4037		66	0	0	0	0	0	0	0	0				6	6	0	15					0		0	0					0	0		2016	0	0	0		-200	0		0	0		-200	0	200	12	12	115
946		66	1	0	0	0	0	0	0	0				6	6	0	15					0		0	0					0	0		2015	0	0	0		-575	75	40	-650	75	175	-612.5	-687.5	75	17	19	110
2062		66	1	0	0	0	0	0	0	0				6	6	0	15					0		0	0					0	0		2016	0	0	0		-600	75	40	-650	75	175	-637.5	-687.5	50	17	19	110
4034		66	0	1	0	0	0	0	0	0				3	3	0	15					1		0	1					0	0		2016	16.6667	50	1		-450	50	20	-475	125	170	-475	-537.5	62.5	12	14	104
4681		66	0	0	0	0	0	0	0	0				6	6	0	15					0		0	0					0	0		2016					225	0		175	75	90	225	137.5	87.5	17	18	102
3456		66	0	1	0	0	0	1	0	0		4	8	2	2	2	15					1	1	0	1	1				1	1		2016	33.3333	50	2		100	125	180	100	100	165	37.5	50	12.5	21	13	99
363		66	1	0	0	0	0	0	0	0				8	8	0	15					0		0	0					0	0		2015	0	0	0		50	100	95	75	50	120	0	50	50	8	9	98
5210		66	1	0	0	0	0	0	1	0				6	6	1	15					0		0	0					0	1		2016					-525	100	40	-425	100	140	-575	-475	100	17	18	92
7083		66	0	0	0	1	1	0	1	0		25	20	1	1	0	15	2	2			1	0	0	1	0	1	1		0	0		2019					200	50	70	200	25	90	175	187.5	12.5	18	14	125
2331		66	1	0	0	1	0	0	0	0				6	6	0	15					0		0	0					0	0		2016	16.6667	0	0		100	150	75	150	50	120	25	125	100	16	15	132
8281		66	1	0	0	0	0	0	0	0				6	6	0	15	1	1			0		0	0		1	1		0	0		2019					100	100	85	50	0		50	50	0	9	8	100
7020		66	0	0	0	1	0	0	1	0				2	2	0	15					1		0	1					0	0		2019					-250	150	170	-350	150	20	-325	-425	100	15	14	105
6270		66	0	0	0	0	0	0	0	1				4	4	0	15					1		0	1					0	0		2017					100	0		100	0		100	100	0	13	14	117
6439		66	0	1	0	0	0	1	0	0				2	2	0	15					1		0	1					0	0		2018					-50	0		-25	50	120	-50	-50	0	14	15	110
6290		66	1	0	0	0	0	0	1	0		25	30	1	4	0	15	4	6			1	0	0	1	0	0	1		0	0		2017					-225	100	50	-225	50	155	-275	-250	25	13	13	115
6273		66	0	0	0	0	0	0	1	0				6	6	0	15					0		0	0					0	0		2017					-300	0		175	50	120	-300	150	450	15	17	123
6336		66	1	0	0	0	0	0	0	0				6	6	0	15					0		0	0					0	0		2017					-175	50	160	-75	0		-200	-75	125	21	19	105
7137		66	1	0	0	0	0	0	1	0				6	6	0	15					0		0	0					0	0		2019					-350	150	100	-475	200	80	-425	-575	150	12	12	78
6286		66	0	0	0	1	0	0	0	1		26	31	3	3	0	15	3	4			1	0	0	1	0	0	1		0	0		2017					100	75	165	100	50	170	62.5	75	12.5	16	18	67
4431		66	0	0	0	0	0	1	0	0				1	1	0	15					1		0	1					0	0		2016					0	75	90	0	75	100	-37.5	-37.5	0	15	12	100
2426		66	0	0	0	0	0	0	0	0		6	5	3	3	0	4					1	1	1	1	0				0	0		2016	0	0	0		50	200	85	0	150	90	-50	-75	25	16	16	97
1559		66	0	0	0	0	0	0	0	0				6	6	0	15					0		0	0					0	0		2015	0	0	0		75	75	80	25	50	90	37.5	0	37.5	10	11	94
860		66	0	0	0	0	0	0	0	0				3	3	0	15					1		0	1					0	0		2015	0	0	0		-300	100	20	-300	100	160	-350	-350	0	19	17	97
4697		66	0	0	0	0	0	0	0	0				3	3	1	15					1		0	1					0	1		2016					-250	0		-300	125	80	-250	-362.5	112.5	12	15	93
3932		66	0	0	0	1	0	0	0	0		9	18	1	1	1	15	0	0			1	0	0	1	0	1	1		0	1		2016	16.6667	0	0		-75	75	70	-150	0		-112.5	-150	37.5	8	9	94
3933		66	0	0	0	0	0	0	0	0				6	6	1						0			0					0	1		2016	0	0	0		-75	75	70	-150	0		-112.5	-150	37.5	8	9	94
563		66	1	0	0	0	0	0	0	0				6	6	0	12					0		0	0					0	0		2015	0	0	0		100	150	95	50	100	65	25	0	25	10	9	122
3634		66	0	0	0	0	0	0	0	0				6	6	0	15					0		0	0					0	0		2016	0	0	0		-700	0		-800	0		-700	-800	100	17	17	77
6509		66	1	1	0	0	0	0	0	0				6	3	1	15					1		0	0					0	1		2018					0	50	180	50	50	160	-25	25	50	15	12
6954		66	1	0	0	0	0	1	0	0				3	3	1	15					1		0	1					0	1		2019					-150	75	70	-25	75	90	-187.5	-62.5	125	15	16
2949		66	1	0	0	0	0	0	0	0				6	6	0	15					0		0	0					0	0		2016	0	0	0		150	0		125	50	125	150	100	50	12	13	107
7420		66	1	0	0	0	0	0	0	0		4	4	3	3	0	15					1	1	0	1	1				0	0		2019					0	0		0	0		0	0	0	16	16	99
8561		66	0	0	0	0	0	0	0	0		21	25	1	1	0	15					1	0	0	1	0				0	0		2020					175	0		175	100	145	175	125	50	15	16	77
6350		66	1	0	0	0	0	0	0	0				6	6	0	15					0		0	0					0	0		2018					150	100	100	75	100	70	100	25	75	12	13	80
7329		66	0	0	0	0	0	0	1	0		11	15	0	0	0	15					1	0	0	1	0				0	0		2019					-100	50	20	-75	75	130	-125	-112.5	12.5	10	9	88
6533		66	1	0	0	0	1	0	0	0				6	6	0	15					0		0	0					0	0		2018					175	250	80	100	225	95	50	-12.5	62.5	12	12	94
7895		66	1	1	0	1	0	0	0	0		12	17	6	6	0	15					0	0	0	0	0				0	0		2019					100	75	100	100	50	100	62.5	75	12.5	11	12	107
5649		66	1	0	0	0	0	0	0	0				6	6	0	15					0		0	0					0	0		2017					300	150	75	350	125	95	225	287.5	62.5	11	12	95
489		66	1	0	0	0	0	1	0	0				6	6	0	4					0		1	0					0	0		2015	16.6667	0	1
7269		66	0	0	0	0	0	1	0	1		11	12	1	1	0	15	0	0			1	0	0	1	0	1	1		0	0		2019					150	50	80	150	50	100	125	125	0	12	13	81
5851		66	0	0	0	1	1	0	1	1				0	0	0	15					1		0	1					0	0		2017					-50	0		100	50	150	-50	75	125	16	15	97
7466		66	0	0	0	0	0	0	0	0		5	12	0	0	0	15					1	1	0	1	1				0	0		2019					-775	250	10	-700	200	180	-900	-800	100	14	13	81
7992		66	0	0	0	0	1	0	1	0		11	8	2	2	0	15					1	0	0	1	0				0	0		2019					-400	100	40	-350	150	110	-450	-425	25	15	19	82
5662		66	1	0	0	0	0	0	0	0				6	6	0	15					0		0	0					0	0		2017					125	200	25	150	200	150				16	18	110
5167		66	0	0	0	0	0	0	0	1							15							0									2016					0	50	110	0	50	60	-25	-25	0	11	11	97
3497		66	1	0	0	0	0	0	0	0				2	2	0	15					1		0	1					0	0		2016	0	0	0		200	50	90	250	75	90	175	212.5	37.5	17	16	96
3024		66	1	0	0	0	0	0	0	0				6	6	1	15					0		0	0					0	1		2016	0	0	0		0	175	90	25	150	90	-87.5	-50	37.5	14	14	95
742		66	0	1	0	1	0	0	0	0		5	5	3	3	2	3					1	1	1	1	1				1	1		2015	33.3333	50	1		50	0		75	0		50	75	25	11	16	99
8514		66	0	0	0	0	0	0	1	0		1	1	1	1	1	15					1	1	0	1	1				0	1		2020					-325	175	90	-475	175	90	-412.5	-562.5	150	12	16	72
6426		66	1	0	0	0	0	0	0	0				6	3	0	15					1		0	0					0	0		2018					-125	75	90	-75	75	80	-162.5	-112.5	50	19	16	87
7750		66	1	1	0	0	0	1	1	0				6	6	0	15					0		0	0					0	0		2019					150	75	20	150	100	10	112.5	100	12.5	13	13	59
7182		66	0	0	0	0	0	0	0	0		15	16	1	1	0	15					1	0	0	1	0				0	0		2019					-375	100	50	-375	0		-425	-375	50	16	15	90
7687		66	0	0	0	1	1	1	0	0				1	1	2	5					1		1	1					1	1		2019					-50	0		0	50	90	-50	-25	25	13	10	90
8465		66	0	1	0	0	0	1	0	0				2	2	0	15	0	0			1		0	1		1	1		0	0		2020					150	100	90	175	100	105	100	125	25	16	15
5333		66	0	0	0	0	0	0	0	0				6	6	0	15					0		0	0					0	0		2016					-25	150	70	-25	225	100	-100	-137.5	37.5	18	18	82
6931		66	1	0	0	0	0	0	0	0				6	6	0	15					0		0	0					0	0		2019					-125	0		-125	75	25	-125	-162.5	37.5	13	14
172		65	0	0	0	0	0	1	0	0				4	4	1	18					1		0	1					0	1		2015	16.6667	0	1		0	0		0	0		0	0	0	17	16
218		65	1	0	0	0	0	0	0	0				8	8	0	20					0		0	0					0	0		2015	0	0	0		125	200	80	150	150	90	25	75	50	12	11
295		65	0	0	0	0	0	0	0	0				7	7	0	12					0		0	0					0	0		2015	0	0	0		-525	0		-475	75	175	-525	-512.5	12.5	15	15
325		65	1	0	0	0	0	0	0	0				6	6	0	15					0		0	0					0	0		2015	0	0	0		0	50	70	0	50	90	-25	-25	0	12	12
782		65	0	1	0	0	1	0	0	0				6	6	0	6					0		1	0					0	0		2015	33.3333	50	1		800	0		650	0		800	650	150	10	11
787		65	1	0	0	0	0	1	0	0		35	35	6	6	0	12					0	0	0	0	0				0	0		2015	16.6667	0	1		25	50	65	50	50	85	0	25	25	15	15
861		65	0	0	0	0	0	0	0	0				6	6	0	15					0		0	0					0	0		2015	0	0	0		250	75	100	150	100	100	212.5	100	112.5	15	15
966		65	0	0	0	0	0	0	0	0				2	2	0	5					1		1	1					0	0		2015	0	0	0		-25	0		-25	0		-25	-25	0
1025		65	0	1	0	0	0	0	0	0				3	6	0	15					1		0	1					0	0		2015	16.6667	50	1
1120		65	0	0	0	0	0	0	0	0				4	4	0	15					1		0	1					0	0		2015	0	0	0		-500	0		-500	0		-500	-500	0	14	13
1154		65	0	1	0	0	0	0	1	0				3	6	1	15					1		0	1					0	1		2015	33.3333	50	1		200	75	65	175	75	90	162.5	137.5	25	11	9
1205		65	0	0	0	1	0	0	0	0				4	4	0	12					1		0	1					0	0		2015	16.6667	0	0		-175	150	90	-250	0		-250	-250	0	18	15
1253		65	0	1	0	0	0	1	0	0				6	6	1	12					0		0	0					0	1		2015	33.3333	50	2		25	50	115	-25	0		0	-25	25	14	16
1474		65	0	0	0	0	0	0	0	0				4	4	0	12					1		0	1					0	0		2015	0	0	0		150	0		125	50	90	150	100	50	13	14
1785		65	1	0	0	0	0	0	0	0				6	6	0	20					0		0	0					0	0		2015	0	0	0		0	50	85	50	75	75	-25	12.5	37.5	17	16
1805		65	0	0	0	0	0	0	0	0				6	6	1	12					0		0	0					0	1		2015	0	0	0		0	75	100	-50	0		-37.5	-50	12.5	16	17
1807		65	1	0	0	0	0	0	0	0				6	6	2	15					0		0	0					1	1		2015	0	0	0		225	75	90	250	100	90	187.5	200	12.5	13	13
1905		65	1	0	0	0	0	0	0	0				6	6	0	15					0		0	0					0	0		2015	0	0	0
1940		65	0	0	0	1	0	1	0	0				4	4	0	12					1		0	1					0	0		2015	33.3333	0	1		-1000	100	150	-625	50	90	-1050	-650	400	14	12
2338		65	0	0	0	1	0	0	0	0				3	3	1	8					1		1	1					0	1		2016	16.6667	0	0		-375	75	90	-375	75	90	-412.5	-412.5	0	15	17
2563		65	1	0	0	0	0	0	0	0				6	6	0	15					0		0	0					0	0		2016	0	0	0		100	75	105	25	25	100	62.5	12.5	50	12	13
2617		65	0	0	0	1	0	0	1	0				0	0	0	5					1		1	1					0	0		2016	33.3333	0	0		-125	75	55	-75	75	110	-162.5	-112.5	50	18	20
2646		65	1	0	0	0	0	0	0	0				6	6	0	15					0		0	0					0	0		2016	0	0	0		-300	200	80	-500	150	90	-400	-575	175	14	17
2682		65	1	0	0	0	0	0	0	0				4	4	0	15					1		0	1					0	0		2016	0	0	0		-150	300	80	-250	250	90	-300	-375	75	15	14
3523		65	0	0	0	0	0	0	0	0				6	6	0	15					0		0	0					0	0		2016	0	0	0		0	125	80	0	0		-62.5	0	62.5	16	14
3583		65	1	0	0	0	0	0	0	0				6	6	0	15					0		0	0					0	0		2016	0	0	0		0	50	85	50	75	75	-25	12.5	37.5	14	15
3584		65	1	0	0	0	0	0	0	0				6	6	0	15					0		0	0					0	0		2016	0	0	0		0	50	85	50	75	75	-25	12.5	37.5	14	15
4118		65	0	0	0	0	0	0	0	0				1	1	0	15					1		0	1					0	0		2016	0	0	0		0	0		25	0		0	25	25	14	15
4379		65	0	0	0	0	0	0	0	0				6	6	0	5					0		1	0					0	0		2016					0	0		0	0		0	0	0	13	19
5442		65	0	0	0	0	0	0	0	0						0	15							0						0	0		2016					-400	0		-350	25	90	-400	-362.5	37.5
5575		65	0	0	0	0	0	0	0	0				1	1	0	8					1		1	1					0	0		2016					-25	50	75	0	75	115	-50	-37.5	12.5	14	13
5577		65	0	0	0	0	0	0	0	0				6	6	0	15					0		0	0					0	0		2016					-100	50	90	-100	50	70	-125	-125	0	16	15
5606		65	1	0	0	0	0	0	0	0				6	6	0	15					0		0	0					0	0		2017					125	175	75	175	225	90	37.5	62.5	25	10	17
8585		65	1	0	0	0	0	0	0	0				6	6	0	15					0		0	0					0	0		2020					-75	100	100	0	150	75	-125	-75	50	14	16
1768		65	1	0	0	0	0	0	0	0				6	6	0	15					0		0	0					0	0		2015	0	0	0		0	0		0	0		0	0	0	13	12	131
540		65	0	0	0	0	0	0	0	0		4	9	2	2	0	7					1	1	1	1	1				0	0		2015	0	0	0		350	75	15	300	75	175	312.5	262.5	50	15	13	113
3730		65	1	0	0	1	0	0	0	0				3	3	0	8					1		1	1					0	0		2016	16.6667	0	0		25	50	70	75	25	100	0	62.5	62.5	10	11	109
2432		65	0	0	0	0	0	0	0	0				6	6	0	15					0		0	0					0	0		2016	0	0	0		-550	0		-475	50	75	-550	-500	50	14	15	112
2953		65	1	0	0	0	0	0	0	0				6	6	0	15					0		0	0					0	0		2016	0	0	0		-25	0		0	0		-25	0	25	12	12	105
3592		65	0	0	0	0	0	0	0	0		5	5	2	2	0	12					1	1	0	1	1				0	0		2016	0	0	0		-125	75	55	-125	75	110	-162.5	-162.5	0	16	16	99
4895		65	1	0	0	0	0	0	0	0				6	6	0	15					0		0	0					0	0		2016					25	100	90	25	100	90	-25	-25	0	14	15	91
4609		65	0	0	0	0	0	0	0	0				1	1	0	15					1		0	1					0	0		2016					-25	0		-25	0		-25	-25	0	11	11	87
3234		65	1	0	0	0	0	0	0	0				8	8	0	15					0		0	0					0	0		2016	0	0	0		100	200	80	150	150	90	0	75	75	10	11	92
1970		65	0	0	0	0	0	1	0	0				4	4	0	15					1		0	1					0	0		2015	16.6667	0	1		50	75	15	0	0		12.5	0	12.5	10	11	94
3717		65	0	0	0	1	0	1	1	0				6	6	0	15					0		0	0					0	0		2016	50	0	1		-75	50	160	-50	150	10	-100	-125	25	19	16	83
4606		65	0	0	0	0	0	0	0	0				5	5	0	15					1		0	1					0	0		2016					0	250	85	0	150	90	-125	-75	50	13	15	73
7818		65	1	0	0	0	0	0	0	0				6	6	0	15	3	3			0		0	0		0	1		0	0		2019					-300	125	90	-225	125	90	-362.5	-287.5	75	16	19	147
6558		65	0	0	0	0	0	0	0	0		12	9	0	0	1	5					1	0	1	1	0				0	1		2018					-25	75	180	0	0		-62.5	0	62.5	18	17	136
6449		65	1	0	0	0	0	0	0	1		3	3	2	2	0	15	1	1			1	1	0	1	1	1	1		0	0		2018					0	100	80	0	50	105	-50	-25	25	15	14	130
6573		65	1	0	0	0	0	0	0	0				3	3	0	15					1		0	1					0	0		2018					0	0		0	50	90	0	-25	25	12	12	136
5236		65	1	0	0	0	0	0	0	0				2	2	0	15					1		0	1					0	0		2016					75	100	90	50	75	80	25	12.5	12.5	12	15	135
6530		65	0	0	0	1	0	1	0	0		5	8	1	1	0	15	4	3			1	1	0	1	1	0	1		0	0		2018					-50	0		125	75	90	-50	87.5	137.5	12	14	119
1900		65	0	0	0	0	0	1	0	0				4	4	2	15					1		0	1					1	1		2015	16.6667	0	1		100	100	90	100	100	90	50	50	0	16	17	120
5391		65	0	1	0	1	0	0	1	0				3	3	0	15					1		0	1					0	0		2016					75	0		50	0		75	50	25	20	19	113
7082		65	1	0	0	0	0	0	0	0		15	17	6	4	1	15	8	8			1	0	0	0	0	0	0		0	1		2019					225	200	110	250	225	80	125	137.5	12.5	18	20	109
2164		65	1	0	0	0	0	0	0	0				6	6	0	15					0		0	0					0	0		2016	0	0	0		-100	100	75	-125	50	100	-150	-150	0	22	21	89
1533		65	1	1	0	0	0	0	1	0				6	6	0	12					0		0	0					0	0		2015	33.3333	50	1		0	0		-50	50	120	0	-75	75	13	11	82
7964		65	1	0	0	0	0	0	0	0				6	6	0	15					0		0	0					0	0		2019					-250	150	105	-250	150	70	-325	-325	0	17	19
3519		65	1	1	0	0	0	0	1	0				6	6	0	15					0		0	0					0	0		2016	33.3333	50	1		-225	75	30	-100	75	180	-262.5	-137.5	125	15	15	101
7904		65	1	0	0	0	0	0	0	0		9	20	2	2	0	15					1	0	0	1	0				0	0		2019					0	100	90	50	100	90	-50	0	50	12	11	126
7595		65	0	0	0	0	0	0	1	0				1	1	0	15					1		0	1					0	0		2019					25	0		25	0		25	25	0	13	12	123
6841		65	0	0	0	0	0	0	0	0				1	1	1	15					1		0	1					0	1		2019					200	100	90	175	100	90	150	125	25	12	13	91
8055		65	0	0	0	1	0	0	1	0				2	2	0	15					1		0	1					0	0		2019					-700	100	15	-550	75	135	-750	-587.5	162.5	12	12	32
8161		65	1	0	0	0	0	0	1	0		10	7	6	6	0	15					0	0	0	0	0				0	0		2019					-350	150	95	-275	200	80	-425	-375	50	18	19	86
6321		65	1	0	0	0	0	0	0	0				2	2	0	15					1		0	1					0	0		2017					0	0		50	200	80	0	-50	50	17	16	71
6968		65	0	0	0	0	0	0	0	0				1	1	0	15	0	0			1		0	1		1	1		0	0		2019					125	200	95	125	200	90	25	25	0	12	14	76
1605		65	0	1	0	1	0	0	1	0		9	20	3	3	1	5	0	0			1	0	1	1	0	1	1		0	1		2015	50	50	1		0	0		0	0		0	0	0	10	11	94
5270		65	0	0	0	1	0	0	1	0		10	19	2	2	0	15					1	0	0	1	0				0	0		2016					100	0		125	0		100	125	25	16	17	95
7917		65	0	0	0	0	0	1	0	0				3	3	2	15					1		0	1					1	1		2019					-650	100	90	-700	0		-700	-700	0	17	16	94
155		64	0	0	0	0	0	0	0	0		4	8	3	3	1	5					1	1	1	1	1				0	1		2015	0	0	0		0	50	85	-50	50	100	-25	-75	50	13	13
170		64	0	1	0	0	0	1	0	0		15	23	7	7	0	3	2	1			0	0	1	0	0	1	1		0	0		2015	33.3333	50	2		-25	0		-25	0		-25	-25	0	17	17
316		64	0	0	0	0	0	0	0	0				6	6	0	15					0		0	0					0	0		2015	0	0	0
346		64	0	0	0	1	0	0	0	0				6	6	0	15					0		0	0					0	0		2015	16.6667	0	0
369		64	1	0	0	1	0	0	0	0				7	7	0	15					0		0	0					0	0		2015	16.6667	0	0		-225	125	170	-150	275	8	-287.5	-287.5	0	15	17
555		64	0	1	0	0	0	0	0	0				3	3	1	4					1		1	1					0	1		2015	16.6667	50	1		150	200	30	250	225	160	50	137.5	87.5	15	14
608		64	1	0	0	0	0	0	0	0				6	6	0	15					0		0	0					0	0		2015	0	0	0		100	75	105	0	75	100	62.5	-37.5	100	9	10
790		64	1	0	0	0	0	0	0	0				6	6	0	15					0		0	0					0	0		2015	0	0	0
854		64	0	0	0	0	0	0	0	0				6	6	0	15					0		0	0					0	0		2015	0	0	0		0	75	150	-50	0		-37.5	-50	12.5	16	19
890		64	0	0	0	0	1	1	0	0				3	3	0	12					1		0	1					0	0		2015	33.3333	0	1
944		64	0	0	0	0	0	0	0	0				3	6	0	4					1		1	1					0	0		2015	0	0	0		-50	75	70	-75	50	120	-87.5	-100	12.5	15	17
1010		64	1	0	0	0	0	0	0	0				3	3	0	12					1		0	1					0	0		2015	0	0	0		25	0		-125	100	90	25	-175	200	14	15
1365		64	1	0	0	0	0	0	0	0				6	6	0	20					0		0	0					0	0		2015	0	0	0		0	150	90	-250	50	25	-75	-275	200	15	14
1701		64	1	0	0	0	0	0	0	0				6	6	0	15					0		0	0					0	0		2015	0	0	0		-550	100	35	-600	0		-600	-600	0	20	19
1735		64	1	0	0	0	0	0	0	0				6	6	0	15					0		0	0					0	0		2015	0	0	0		25	175	80	50	100	90	-62.5	0	62.5	13	17
1770		64	1	0	0	1	0	0	0	0				6	6	0	15					0		0	0					0	0		2015	16.6667	0	0		-225	150	180	-150	200	10	-300	-250	50	15	15
2891		64	0	0	0	0	0	0	0	0						0	15							0						0	0		2016	0	0	0		-675	50	80	-450	100	30	-700	-500	200	15	15
3324		64	1	0	0	0	0	0	0	0				3	3	0	15					1		0	1					0	0		2016	0	0	0		300	50	90	275	50	180	275	250	25	15	15
3741		64	0	1	0	0	0	0	0	0				6	6	0	12					0		0	0					0	0		2016	16.6667	50	1		-300	0		-275	50	110	-300	-300	0	14	15
3797		64	0	0	0	0	0	1	1	0				4	4	0	15					1		0	1					0	0		2016	33.3333	0	1		150	100	75	100	50	60	100	75	25	13	10
3810		64	1	0	0	1	0	0	1	0				6	6	0	15					0		0	0					0	0		2016	33.3333	0	0		175	125	90	100	50	90	112.5	75	37.5	13	11
3841		64	0	0	0	0	0	0	0	0				2	2	0	8					1		1	1					0	0		2016	0	0	0		-225	25	80	-225	0		-237.5	-225	12.5	16	13
4255		64	1	0	0	0	0	0	0	0				6	6	0	15					0		0	0					0	0		2016					75	125	30	50	75	160	12.5	12.5	0	15	14
4346		64	0	0	0	0	0	0	0	0				4	4	0	15					1		0	1					0	0		2016					-75	0		100	50	100	-75	75	150	11	14
4794		64	1	0	0	0	0	0	0	0				1	1	0	15					1		0	1					0	0		2016					50	125	85	100	50	70	-12.5	75	87.5	11	11
4880		64	0	1	0	0	0	1	0	0				1	1	1	15					1		0	1								2016					150	125	95	200	125	95	87.5	137.5	50	14	13
5115		64	1	0	0	0	0	0	0	0				6	6	1	15					0		0	0					0	1		2016					-275	0		-250	0		-275	-250	25	14	14
5145		64	0	0	0	0	0	0	0	0				6	6	0	15					0		0	0					0	0		2016					-200	25	85	-200	0		-212.5	-200	12.5	13	13
5756		64	0	1	0	0	0	0	0	1		10	5	2	2	0	15					1	1	0	1	0				0	0		2017					50	125	80	75	200	100	-12.5	-25	12.5	15	15
5827		64	1	0	0	0	0	0	0	0				6	6	0	15					0		0	0					0	0		2017					150	100	90	175	125	95	100	112.5	12.5	22	20
6007		64	1	0	0	1	0	0	1	0				6	6	0	15					0		0	0					0	0		2017					150	100	90	200	75	90	100	162.5	62.5	11	10
7357		64	0	0	0	0	0	0	0	0				6	6	1	15					0		0	0					0	1		2019					125	50	10	150	50	140	100	125	25	11	13
7647		64	1	0	0	0	0	0	0	0				6	6	1	15					0		0	0					0	1		2019					0	0		50	0		0	50	50	12	11
8250		64	1	0	0	0	0	0	1	0				4	6	0	15					1		0	1					0	0		2019					-550	0		-550	0		-550	-550	0	13	13
4960		64	0	0	0	0	0	0	0	0				6	6	0	15					0		0	0					0	0		2016					0	0		50	100	100	0	0	0	19	17	112
117		64	1	0	0	0	0	0	0	0				7	7	0	15					0		0	0					0	0		2015	0	0	0		-825	0		-750	50	10	-825	-775	50	11	13	94
1690		64	1	0	0	0	0	0	0	0				7	7	0	15					0		0	0					0	0		2015	0	0	0		0	0		50	50	60	0	25	25	12	12	105
4867		64	1	0	0	0	0	0	0	0				6	6	0	15					0		0	0					0	0		2016					-550	0		-750	0		-550	-750	200	16	14	102
3433		64	0	0	0	1	0	0	1	0				3	3	0	12					1		0	1					0	0		2016	33.3333	0	0		-75	25	115	-25	50	80	-87.5	-50	37.5	18	17	103
3451		64	0	0	0	1	0	0	0	0				6	6	0	15					0		0	0					0	0		2016	16.6667	0	0		-425	0		-475	0		-425	-475	50	16	14	102
1695		64	0	0	0	0	0	0	0	0				7	7	0	15					0		0	0					0	0		2015	0	0	0		150	50	95	125	75	95	125	87.5	37.5	16	16	101
1696		64	0	0	0	0	0	0	0	0				6	6	0	15					0		0	0					0	0		2015	0	0	0		75	75	90	0	0		37.5	0	37.5	15	14	119
2369		64	1	0	0	0	0	0	1	0				4	4	1	8					1		1	1					0	1		2016	16.6667	0	0		0	75	90	0	100	110	-37.5	-50	12.5	21	21	92
4367		64	0	0	0	0	0	0	0	1		3	5	6	6	1	15					0	1	0	0	1				0	1		2016					50	125	60	0	50	155	-12.5	-25	12.5	14	15	96
3440		64	1	0	0	0	0	0	0	0				6	6	0	15					0		0	0					0	0		2016	0	0	0		75	75	85	100	50	85	37.5	75	37.5	18	18	103
3900		64	1	0	0	0	0	0	0	0				5	5	0	15					1		0	1					0	0		2016	0	0	0		-275	100	20	-25	75	160	-325	-62.5	262.5	12	15	109
3983		64	0	1	0	0	0	0	0	0				2	2	1	15					1		0	1					0	1		2016	16.6667	50	1		0	25	100	-75	0		-12.5	-75	62.5	15	17	84
1339		64	1	0	0	0	0	0	0	0				4	4	1	6					1		1	1					0	1		2015	0	0	0		50	50	95	0	0		25	0	25	16	13	86
4201		64	1	0	0	0	0	0	0	0				3	3	0	15					1		0	1					0	0		2016					-150	350	180	-250	400	180	-325	-450	125	12	13	87
4604		64	1	0	0	0	0	0	0	0				1	1	1	12					1		0	1					0	1		2016					0	0		0	0		0	0	0	13	12	83
2029		64	1	0	0	0	0	0	1	0				6	6	0	15					0		0	0					0	0		2016	16.6667	0	0		-75	75	20	-50	0		-112.5	-50	62.5	14	19	65
2332		64	0	0	0	0	0	0	1	0				2	2	0	8					1		1	1					0	0		2016	16.6667	0	0		-100	0		-25	200	80	-100	-125	25	19	16	130
6409		64	1	0	0	0	0	0	0	0				6	6	0	15					0		0	0					0	0		2018					-250	175	90	-350	150	90	-337.5	-425	87.5	20	23	120
3165		64	1	0	0	0	0	0	0	0				6	6	0	15					0		0	0					0	0		2016	0	0	0		100	50	80	25	100	95	75	-25	100	18	18	120
6226		64	1	0	0	0	0	0	0	0				6	6	0	15					0		0	0					0	0		2017					75	125	90	75	100	90	12.5	25	12.5	10	12	120
4351		64	0	0	0	0	0	0	0	0				6	6	0	15					0		0	0					0	0		2016					-150	200	80	-175	200	85	-250	-275	25	14	17	108
8010		64	0	0	0	0	0	0	0	0																							2019					-200	150	180	-325	75	180	-275	-362.5	87.5	12	15	104
7367		64	1	0	0	1	0	0	0	0				6	6	0	15					0		0	0					0	0		2019					0	100	60	0	100	90	-50	-50	0	15	13	107
6696		64	0	0	0	1	0	0	1	0				4	4	0	15					1		0	1					0	0		2019					200	0		225	0		200	225	25	13	14	119
6581		64	0	1	0	0	0	1	0	0		7	7	1	1	2	5					1	0	1	1	0				1	1		2018					-75	150	70	-75	200	90	-150	-175	25	21	19	101
855		64	1	0	0	0	0	0	0	0				6	6	0	15					0		0	0					0	0		2015	0	0	0		-150	125	80	0	100	105	-212.5	-50	162.5	19	18	100
6210		64	0	0	0	0	0	0	0	0				3	3	0	15					1		0	1					0	0		2017					100	100	90	100	50	70	50	75	25	23	23	66
1657		64	0	1	0	0	0	0	0	0				6	6	0	15					0		0	0					0	0		2015	16.6667	50	1		-75	100	85	-75	50	85	-125	-100	25	14	16	99
1545		64	0	0	0	0	0	1	0	0				3	3	1	8					1		1	1					0	1		2015	16.6667	0	1		-425	150	45	-450	0		-500	-450	50	10	10	75
1494		64	1	0	0	0	0	0	0	0				6	6	0	12					0		0	0					0	0		2015	0	0	0		-450	0		-450	75	165	-450	-487.5	37.5	16	17	76
8504		64	1	0	0	0	0	0	0	0		25	22	6	6	0	15	6	2			0	0	0	0	0	0	0		0	0		2020					50	75	85	50	75	90	12.5	12.5	0	15	13	105
5181		64	0	0	0	0	0	0	0	1				4	4	0	8					1		1	1					0	0		2016					150	100	75	75	75	90	100	37.5	62.5	11	14
6241		64	0	0	0	1	0	1	0	0				6	6	0	5					0		1	0					0	0		2017					-400	75	80	-500	75	110	-437.5	-537.5	100	15	12	96
6292		64	0	0	0	0	0	0	1	0				6	6	0	15					0		0	0					0	0		2017					-125	0		-100	50	100	-125	-125	0	11	11	82
7765		64	1	0	0	0	0	0	0	0				1	1	0	15					1		0	1					0	0		2019					0	0		0	0		0	0	0	10	8	82
8536		64	0	0	0	0	0	0	0	0				2	2	1	15					1		0	1					0	1		2020					150	0		150	50	100	150	125	25	20	15	97
7485		64	0	0	0	0	0	0	0	0		8	4	1	1	0	15					1	1	0	1	0				0	0		2019					-325	75	60	-50	75	125	-362.5	-87.5	275	15	14	76
6135		64	0	0	0	0	0	0	1	0				6	6	0	15					0		0	0					0	0		2017					25	50	120	75	25	130	0	62.5	62.5	14	11	111
6266		64	0	0	0	1	0	0	0	0				2	2	0	15					1		0	1					0	0		2017					-625	0		-625	0		-625	-625	0	14	15	102
6480		64	0	0	0	1	0	0	1	0				3	3	0	15					1		0	1					0	0		2018					-225	75	80	-225	75	160	-262.5	-262.5	0	15	16	90
5758		64	1	0	0	0	0	0	0	0				6	6	0	15					0		0	0					0	0		2017					175	150	90	150	100	80	100	100	0	11	11	123
6661		64	0	1	0	0	0	0	0	0				1	1	0	15					1		0	1					0	0		2019					-250	0		-400	0		-250	-400	150	11	11	92
7637		64	1	0	0	0	0	0	0	0		5	5	1	1	0	15	0	0			1	1	0	1	1	1	1		0	0		2019					-125	125	100	-150	100	70	-187.5	-200	12.5	17	16	53
7564		64	1	0	0	0	0	0	0	0		20	25	2	6	0	15					1	0	0	1	0				0	0		2019					-1200	100	20	-1000	0		-1250	-1000	250	21	15	88
167		63	1	0	0	0	0	0	0	0				7	7	0	20					0		0	0					0	0		2015	0	0	0		100	50	100	200	150	180	75	125	50	16	18
220		63	0	0	0					0				6	6	1	8					0		1	0					0	1		2015	0	0	0		175	100	75	100	50	95	125	75	50	12	11
304		63	1	0	0	0	0	0	0	0				6	6	0	12					0		0	0					0	0		2015	0	0	0		-550	100	35	-600	0		-600	-600	0	15	14
994		63	1	0	0	0	0	0	0	0				3	3	0	12					1		0	1					0	0		2015	0	0	0		-125	0		-125	50	90	-125	-150	25	21	19
1009		63	1	0	0	0	0	0	0	0				2	2	1	7					1		1	1					0	1		2015	0	0	0		0	0		0	0		0	0	0	14	14
1504		63	0	0	0	0	0	0	0	0				3	3	1	7					1		1	1					0	1		2015	0	0	0		-1000	0		-1025	0		-1000	-1025	25	17	16
1704		63	1	0	0	0	0	0	0	0				6	6	0	15					0		0	0					0	0		2015	0	0	0		75	200	90	25	150	90	-25	-50	25	19	20
1800		63	0	0	0	0	0	0	0	0				6	6	1	12					0		0	0					0	1		2015	0	0	0		175	100	75	125	50	95	125	100	25	10	12
1849		63	1	0	0	0	0	0	0	0				6	6	0	15					0		0	0					0	0		2015	0	0	0		-475	50	90	-575	125	85	-500	-637.5	137.5	13	11
1879		63	0	0	0	1	0	0	0	0				3	3	1	4					1		1	1					0	1		2015	16.6667	0	0		-300	175	100	-300	200	90	-387.5	-400	12.5	12	12
3114		63	1	0	0	0	0	0	0	0				6	6	0	15					0		0	0					0	0		2016	0	0	0		75	100	125	50	175	90	25	-37.5	62.5	15	15
3155		63	0	1	0	0	0	0	0	0				4	4	1	6					1		1	1					0	1		2016	16.6667	50	1		-425	150	175	-325	150	180	-500	-400	100	17	17
3170		63	0	0	0	0	0	0	0	0				4	4	0	12					1		0	1					0	0		2016	0	0	0		-125	0		-100	75	105	-125	-137.5	12.5	14	17
3174		63	1	1	0	0	0	0	0	0				6	6	0	8					0		1	0					0	0		2016	16.6667	50	1		-300	0		-225	25	20	-300	-237.5	62.5	10	11
3401		63	1	0	0	0	0	0	1	0				3	3	0	12					1		0	1					0	0		2016	16.6667	0	0		100	75	75	50	25	160	62.5	37.5	25	10	9
3613		63	1	0	0	0	0	0	0	0				6	6	0	15					0		0	0					0	0		2016	0	0	0		225	50	80	125	25	100	200	112.5	87.5	12	15
3706		63	0	0	0	0	0	0	0	0				6	6	0	15					0		0	0					0	0		2016	0	0	0		0	0		50	100	100	0	0	0	13	11
3993		63	1	0	0	0	0	0	0	0				6	6	0	8					0		1	0					0	0		2016	0	0	0		125	0		100	75	10	125	62.5	62.5	16	14
4579		63	1	0	0	0	0	0	0	0				6	6	0	15					0		0	0					0	0		2016					-150	150	100	-175	125	90	-225	-237.5	12.5	16	16
4749		63	1	0	0	0	0	0	0	0				6	6	0	15					0		0	0					0	0		2016					-300	100	85	-325	75	80	-350	-362.5	12.5	8	9
5604		63	1	0	0	0	0	0	0	0				6	6	0	15					0		0	0					0	0		2017					-600	0		-475	0		-600	-475	125	12	14
5733		63	0	1	0	0	0	1	1	0				6	6	0	15					0		0	0					0	0		2017					-300	75	50	-325	75	140	-337.5	-362.5	25	12	11
7749		63	1	0	0	0	0	0	0	0		20	18	3	6	0	15	1	1			1	0	0	1	0	1	1		0	0		2019					-275	50	80	-150	50	100	-300	-175	125	15	14
8392		63	1	0	0	0	0	0	0	1		35	35	6	6	0	15					0	0	0	0	0				0	0		2020					-125	50	40	-150	50	100	-150	-175	25	16	15
1231		63	1	0	0	0	0	0	0	0				6	6	0	12					0		0	0					0	0		2015	0	0	0		-350	150	20	-475	125	150	-425	-537.5	112.5	16	16	109
4580		63	1	0	0	0	0	0	0	0				6	6	0	15					0		0	0					0	0		2016					0	0		25	50	105	0	0	0	15	15	104
5407		63	0	0	0	0	0	1	0	0		12	20	0	0	0	15					1	0	0	1	0				0	0		2016					-50	50	150	-175	0		-75	-175	100	9	12	102
287		63	0	0	0	1	0	0	0	0				6	6	0	15					0		0	0					0	0		2015	16.6667	0	0		-50	75	90	100	75	130	-87.5	62.5	150	18	14	96
6144		63	1	0	0	0	0	1	1	0				6	6	0	15					0		0	0					0	0		2017					0	0		50	50	75	0	25	25	10	11	100
2127		63	0	1	0	1	1	1	1	0		7	2	3	3	0	12					1	1	0	1	0				0	0		2016	83.3333	50	2		0	150	110	25	150	85	-75	-50	25	12	12	98
3450		63	0	1	0	0	0	1	0	0		10	10	6	6	0	12					0	0	0	0	0				0	0		2016	33.3333	50	2		50	150	110	25	150	85	-25	-50	25	11	13	98
462		63	1	0	0	0	0	0	0	0				8	8	0	20					0		0	0					0	0		2015	0	0	0		-550	0		-250	0		-550	-250	300	16	17	111
3967		63	1	0	0	0	0	0	0	0				6	6	0	15					0		0	0					0	0		2016	0	0	0		100	175	90	75	175	90	12.5	-12.5	25	11	11	96
3892		63	1	0	0	0	0	0	0	0				6	6	0	15					0		0	0					0	0		2016	0	0	0		125	100	90	75	75	90	75	37.5	37.5	13	15	104
2380		63	1	0	0	0	0	0	0	0				6	6	0	15					0		0	0					0	0		2016	0	0	0		-650	75	50	-700	75	95	-687.5	-737.5	50	15	16	92
4623		63	0	0	0	0	0	0	0	0		1	1	6	6	0	15					0	1	0	0	1				0	0		2016					-150	0		-100	0		-150	-100	50	14	12	94
6156		63	0	0	0	0	0	0	0	0				2	2	1	15					1		0	1					0	1		2017					0	0		150	200	90	0	50	50	12	13	94
2040		63	0	0	0	0	0	0	0	0				6	6	0	15					0		0	0					0	0		2016	0	0	0		-825	25	80	-625	50	105	-837.5	-650	187.5	15	17	101
2074		63	1	0	0	0	0	0	0	0				3	3	0	15					1		0	1					0	0		2016	0	0	0		-175	100	80	-100	100	80	-225	-150	75	16	14	87
4541		63	0	0	0	1	0	0	1	0		22	18	1	1	0	15	3	3			1	0	0	1	0	0	1		0	0		2016					-400	225	180	-425	100	180	-512.5	-475	37.5	20	19	130
6379		63	0	0	0	0	0	0	0	0				6	6	0	15					0		0	0					0	0		2018					200	75	90	200	125	90	162.5	137.5	25	18	20	137
6655		63	1	0	0	1	0	0	0	0				3	3	1	15					1		0	1					0	1		2019					25	0		0	0		25	0	25	11	14
7853		63	0	1	0	0	0	1	0	0		35	35	2	4	0	15	3	2			1	0	0	1	0	0	1		0	0		2019					0	0		0	0		0	0	0	16	15	102
1583		63	1	0	0	0	0	0	0	0				6	6	0	15					0		0	0					0	0		2015	0	0	0		0	0		-100	0		0	-100	100	13	13	93
3638		63	1	0	0	0	0	0	0	0		16	11	3	3	0	15					1	0	0	1	0				0	0		2016	0	0	0		0	0		50	0		0	50	50	18	16	90
1646		63	0	0	0	0	0	0	0	0				6	3	0	15					1		0	0					0	0		2015	0	0	0		-650	0		-650	100	180	-650	-700	50	16	13	89
5044		63	0	0	0	0	0	1	0	0				6	6	0	15					0		0	0					0	0		2016					100	0		75	0		100	75	25	12	11	88
7305		63	0	1	0	0	0	0	0	0		6	5	2	2	0	15					1	1	0	1	0				0	0		2019					-425	0		-450	0		-425	-450	25	9	9	37
4228		63	0	0	0	0	0	0	0	0				3	6	2	15					1		0	1					1	1		2016					-800	50	80	-650	50	80	-825	-675	150	18	18	101
7304		63	1	0	0	0	0	0	0	0				6	6	0	15					0		0	0					0	0		2019					-50	150	90	0	225	100	-125	-112.5	12.5	16	17	75
3118		63	1	0	0	0	0	0	0	0				2	2	0	15					1		0	1					0	0		2016	0	0	0		0	0		0	0		0	0	0	10	10	97
4596		63	1	0	0	0	0	0	0	0				6	6	0	15					0		0	0					0	0		2016					-225	125	80	-200	75	80	-287.5	-237.5	50	14	14	96
7832		63	0	0	0	0	0	0	1	0				2	2	1	15					1		0	1					0	1		2019					225	0		275	0		225	275	50	11	13	82
6871		63	0	0	0	0	0	1	1	0		6	10	1	1	1	15	1	1			1	0	0	1	0	1	1		0	1		2019					-450	125	85	-350	125	95	-512.5	-412.5	100	15	14	86
8500		63	1	0	0	0	0	0	1	0				6	6	0	15	4	4			0		0	0		0	1		0	0		2020					-125	50	100	-175	0		-150	-175	25	10	8	85
7648		63	1	0	0	0	0	0	0	0				4	6	0	15					1		0	1					0	0		2019					-650	100	80	-375	75	170	-700	-412.5	287.5	12	12	112
2944		63	0	1	0	0	0	1	0	0				1	1	0	5					1		1	1					0	0		2016	33.3333	50	2		-650	100	80	-650	100	40	-700	-700	0	18	18	105
7950		63	1	0	0	0	0	0	1	0		15	15	2	4	0	15					1	0	0	1	0				0	0		2019					-250	75	90	-500	75	90	-287.5	-537.5	250	11	13	95
16		63	0	0	0	0	0	1	0	0		7	14	2	2	2		2	2			1	0		1	0	1	1		1	1		2015	16.6667	0	1		-50	50	10	-50	50	170	-75	-75	0	18	17
80		62	0	0	0	0	0	0	1	0	0	4	7	2	2	1	15	2	1			1	1	0	1	1	1	1		0	1		2015	16.6667	0	0		-300	0		-400	0		-300	-400	100	13	15
103		62	0	0	0	0	1	1	0	0		10	22	2	2	2	4					1	0	1	1	0				1	1		2015	33.3333	0	1
412		62	0	1	0	1	0	0	0	0		10	11	6	6	0	15					0	0	0	0	0				0	0		2015	33.3333	50	1		250	50	90	225	25	90	225	212.5	12.5	13	12
500		62	0	1	0	0	0	0	0	0				3	3	1	4					1		1	1					0	1		2015	16.6667	50	1
584		62	1	0	0	0	0	0	0	0				6	6	1	12					0		0	0					0	1		2015	0	0	0		0	75	90	0	50	100	-37.5	-25	12.5	15	15
822		62	1	1	0	0	0	0	0	0				8	8	0	15					0		0	0					0	0		2015	16.6667	50	1		-1050	0		-975	0		-1050	-975	75	12	12
833		62	0	1	0	0	0	1	0	0				3	3	1	4					1		1	1					0	1		2015	33.3333	50	2		-75	100	90	-150	75	75	-125	-187.5	62.5	16	14
1268		62	1	0	0	0	0	0	1	0				6	6	0	12					0		0	0					0	0		2015	16.6667	0	0		-500	75	180	-550	50	180	-537.5	-575	37.5
1398		62	1	0	0	0	0	0	0	0				6	6	0	5					0		1	0					0	0		2015	0	0	0		-150	0		-100	0		-150	-100	50	5	7
1675		62	0	0	0	0	0	1	0	0				4	4	0	12					1		0	1					0	0		2015	16.6667	0	1		-150	0		-50	0		-150	-50	100	15	12
1783		62	1	0	0	0	0	0	0	0				6	6	0	20					0		0	0					0	0		2015	0	0	0		-150	150	100	-150	125	90	-225	-212.5	12.5	14	13
1827		62	1	0	0	0	0	0	0	0				6	6	0	20					0		0	0					0	0		2015	0	0	0		125	100	90	75	75	90	75	37.5	37.5	10	11
1875		62	1	0	0	1	0	0	0	0				6	6	0	15					0		0	0					0	0		2015	16.6667	0	0		150	50	75	75	50	130	125	50	75	11	9
1930		62	0	0	0	0	0	0	0	0				6	6	0	15					0		0	0					0	0		2015	0	0	0		25	0		25	0		25	25	0	12	12
2398		62	1	0	0	0	0	0	0	0				6	6	0	15					0		0	0					0	0		2016	0	0	0		-300	100	85	-325	75	80	-350	-362.5	12.5	16	15
2672		62	0	1	0	0	0	1	0	0				1	1	2	5					1		1	1					1	1		2016	33.3333	50	2		-675	50	145	-650	75	70	-700	-687.5	12.5	12	14
3026		62	1	0	0	0	0	0	0	0				6	6	0	15					0		0	0					0	0		2016	0	0	0		0	125	80	-50	100	75	-62.5	-100	37.5	12	14
4721		62	0	0	0	0	0	0	0	0				4	4	1	15					1		0	1					0	1		2016					-225	150	90	-350	100	90	-300	-400	100	11	10
5603		62	0	0	0	0	0	0	0	0				4	4	0	15					1		0	1					0	0		2017					150	25	155	150	25	110	137.5	137.5	0	15	15
8100		62	0	0	0	0	0	1	0	1				2	2	0	15					1		0	1					0	0		2019					-75	50	110	-50	100	80	-100	-100	0	16	16
8164		62	0	0	0	0	0	0	0	0				2	2	0	15					1		0	1					0	0		2019					50	75	95	75	50	70	12.5	50	37.5	15	18
8616		62	0	0	0	0	0	1	0	0		10	8	2	2	1	15					1	0	0	1	0				0	1		2020					-50	100	90	0	150	90	-100	-75	25	12	12
4497		62	1	0	0	0	0	0	0	0				6	6	0	15					0		0	0					0	0		2016					175	0		275	150	85	175	200	25	12	11	113
4387		62	1	0	0	0	0	0	0	0				4	4	0	15					1		0	1					0	0		2016					-650	100	90	-650	125	80	-700	-712.5	12.5	11	14	108
3698		62	1	0	0	0	1	1	0	0				4	4	0	15					1		0	1					0	0		2016	33.3333	0	1		-200	75	55	-225	100	110	-237.5	-275	37.5	15	17	104
2137		62	0	0	0	0	0	0	0	0				6	6	0	12					0		0	0					0	0		2016	0	0	0		0	300	180	0	300	5	-150	-150	0	17	17	98
4014		62	1	0	0	0	0	0	1	0				6	6	0	15					0		0	0					0	0		2016	16.6667	0	0		-75	50	110	-50	100	60	-100	-100	0	11	12	91
1374		62	1	0	0	0	0	0	0	0				7	7	0	20					0		0	0					0	0		2015	0	0	0		-550	125	100	-700	125	90	-612.5	-762.5	150	13	14	88
1128		62	1	0	0	0	0	0	0	0				4	4	0	15					1		0	1					0	0		2015	0	0	0		0	100	80	125	125	90	-50	62.5	112.5	12	12	73
1853		62	1	0	0	1	0	0	0	0				6	6	0	15					0		0	0					0	0		2015	16.6667	0	0		-900	125	180	-600	0		-962.5	-600	362.5	17	17	88
3960		62	0	0	0	0	0	0	0	0				2	6	0	5					1		1	1					0	0		2016	0	0	0		-150	0		-175	0		-150	-175	25	13	13	73
3963		62	0	0	0	0	0	1	0	0				6	6	0	15					0		0	0					0	0		2016	16.6667	0	1		-150	0		-175	0		-150	-175	25	13	13	73
5365		62	0	0	0	0	0	0	0	0				6	6	0	15					0		0	0					0	0		2016					0	75	40	0	50	120	-37.5	-25	12.5	14	13	144
6207		62	0	0	0	0	1	1	0	0		17	22	1	1	0	15	2	3			1	0	0	1	0	1	1		0	0		2017					100	75	90	150	75	90	62.5	112.5	50	17	16	126
6291		62	0	0	0	1	0	0	1	1				6	6	0	15					0		0	0					0	0		2017					-150	175	80	-125	150	85	-237.5	-200	37.5	16	17	129
2655		62	1	0	0	0	0	0	0	0				6	6	0	15					0		0	0					0	0		2016	0	0	0		150	350	85	125	275	95	-25	-12.5	12.5	15	16	114
6551		62	1	0	0	0	0	0	0	0				6	6	0	15					0		0	0					0	0		2018					-175	75	45	-175	100	55	-212.5	-225	12.5	15	15	96
1638		62	0	0	0	0	0	0	0	0				4	4	1	15					1		0	1					0	1		2015	0	0	0		-650	0		-650	0		-650	-650	0	14	16	99
590		62	1	1	0	0	0	0	0	0				6	6	0	15					0		0	0					0	0		2015	16.6667	50	1		-400	150	90	-250	75	90	-475	-287.5	187.5	15	16	80
1633		62	0	0	0	0	0	0	0	0				4	4	0	15					1		0	1					0	0		2015	0	0	0		-250	200	180	-325	100	180	-350	-375	25	13	15	90
398		62	1	0	0	0	0	0	0	0				7	7	0	15					0		0	0					0	0		2015	0	0	0		-350	50	50	-275	50	155	-375	-300	75	13	13	81
3492		62	0	1	0	1	0	0	0	0				6	6	0	15					0		0	0					0	0		2016	33.3333	50	1		-475	100	10	-500	50	40	-525	-525	0	11	11	84
8012		62	0	0	0	0	0	0	1	0				2	2	0	15					1		0	1					0	0		2019					-1450	300	65	-1600	100	140	-1600	-1650	50	13	13	87
1571		62	1	0	0	0	0	0	0	0				6	6	0	12					0		0	0					0	0		2015	0	0	0		0	100	80	0	75	80	-50	-37.5	12.5	23	20	72
6571		62	0	0	0	0	0	0	0	0				6	6	0	15					0		0	0					0	0		2018					0	50	160	0	50	120	-25	-25	0	11	11	101
7498		62	1	0	0	0	0	0	0	0		17	9	1	1	2	15					1	0	0	1	0				1	1		2019					-800	150	60	-900	0		-875	-900	25	16	14	106
6508		62	0	0	0	0	0	0	0	0				6	6	0	15					0		0	0					0	0		2018					-350	0		-350	75	10	-350	-387.5	37.5	14	15	101
7153		62	0	0	0	0	0	1	0	0				2	2	1	15					1		0	1					0	1		2019					200	50	125	125	100	90	175	75	100	14	13	93
696		62	0	0	0	0	0	0	0	0				6	6	0	15					0		0	0					0	0		2015	0	0	0		75	25	5	50	0		62.5	50	12.5	10	10
7225		62	1	0	0	0	0	0	0	0				6	6	0	15	2	3			0		0	0		1	1		0	0		2019					-450	50	100	-550	150	80	-475	-625	150	16	17	93
7403		62	0	0	0	0	0	1	1	0		7	5	1	1	1	15					1	1	0	1	0				0	1		2019					-125	0		-200	0		-125	-200	75	11	13	94
5476		62	1	0	0	0	0	0	0	0				6	6	0	15					0		0	0					0	0		2016					75	100	90	100	75	60	25	62.5	37.5	12	12	104
5224		62	0	0	0	0	0	0	0	1		3	8	6	6	0	15					0	1	0	0	1				0	0		2016					-350	0		-375	0		-350	-375	25	12	13	97
1757		62	0	0	0	0	0	0	1	0				3	3	1	12					1		0	1					0	1		2015	16.6667	0	0		-525	175	80	-350	100	100	-612.5	-400	212.5	10	13	98
8027		62	0	1	0	0	0	0	0	0		3	6	3	1	0	15	4	3			1	1	0	1	1	0	1		0	0		2019					0	0		0	0		0	0	0	10	9	80
6590		62	1	0	0	0	0	0	0	0				6	6	0	15					0		0	0					0	0		2018					-725	175	30	-625	50	20	-812.5	-650	162.5	11	12	81
689		62	1	0	0	1	0	0	1	0				3	3	0	3					1		1	1					0	0		2015	33.3333	0	0		-800	150	110	-800	150	85	-875	-875	0	19	21	77
384		61	1	0	0	0	0	0	0	0				6	6	2	15					0		0	0					1	1		2015	0	0	0
434		61	1	0	0	0	0	0	0	0				4	4	0	20					1		0	1					0	0		2015	0	0	0		-75	100	50	-100	0		-125	-100	25	16	14
579		61	1	0	0	0	0	0	0	0				6	6	0	15					0		0	0					0	0		2015	0	0	0		75	100	75	150	200	90	25	50	25	16	16
582		61	0	0	0	0	0	0	1	0				6	6	0	12					0		0	0					0	0		2015	16.6667	0	0		150	100	90	250	125	90	100	187.5	87.5	14	17
858		61	0	0	0	1	0	0	0	0				6	6	0	15					0		0	0					0	0		2015	16.6667	0	0		-475	75	140	-500	0		-512.5	-500	12.5	10	12
1824		61	1	0	0	0	0	0	0	0				3	3	0	5					1		1	1					0	0		2015	0	0	0		0	0		0	0		0	0	0	16	13
1949		61	1	0	0	0	0	0	0	0				6	6	0	12					0		0	0					0	0		2015	0	0	0		100	125	80	75	100	100	37.5	25	12.5	16	15
2134		61	1	0	0	0	0	0	0	0				6	6	0	12					0		0	0					0	0		2016	0	0	0		-425	125	180	-300	75	180	-487.5	-337.5	150	11	12
2236		61	1	0	0	0	0	0	0	0				6	6	0	15					0		0	0					0	0		2016	0	0	0		-300	0		-300	50	10	-300	-325	25	12	12
2281		61	0	0	0	0	0	0	0	0				6	6	0	15					0		0	0					0	0		2016	0	0	0		-225	150	90	-350	100	90	-300	-400	100	15	12
2836		61	1	0	0	0	0	0	1	0				6	6	0						0			0					0	0		2016	16.6667	0	0		350	350	180	50	75	80	175	12.5	162.5	12	13
2930		61	1	0	0	0	0	0	0	0				6	6	0	15					0		0	0					0	0		2016	0	0	0		0	700	170	0	600	20	-350	-300	50	11	12
3876		61	0	0	0	0	0	1	0	0				2	2	0	8					1		1	1					0	0		2016	16.6667	0	1		0	0		0	0		0	0	0	10	10
4191		61	1	0	0	0	0	0	0	0				6	6	0	15					0		0	0					0	0		2016					0	100	90	50	100	90	-50	0	50	14	13
4192		61	0	0	0	0	0	0	0	0				6	6	0	15					0		0	0					0	0		2016					75	100	170	50	100	160	25	0	25	21	21
4464		61	0	0	0	0	0	0	0	0				6	6	0	15					0		0	0					0	0		2016					-100	50	100	-75	75	80	-125	-112.5	12.5	12	10
5310		61	0	0	0	0	0	0	0	0						0	15							0						0	0		2016					-275	0		-250	0		-275	-250	25	14	15
5534		61	0	0	0	0	0	0	0	0						0	15							0						0	0		2016					-525	0		-475	0		-525	-475	50	16	17
5713		61	0	0	0	0	0	0	0	1		20	10	2	2	1	15					1	0	0	1	0				0	1		2017					-300	75	10	-200	125	165	-337.5	-262.5	75	12	12
7817		61	1	0	0	0	0	0	0	0				6	6	0	15					0		0	0					0	0		2019					-300	125	180	-450	100	10	-362.5	-500	137.5	11	12
7821		61	1	0	0	0	0	0	0	0				2	2	0	15					1		0	1					0	0		2019					0	150	80	150	0		-75	150	225	17	16
1313		61	1	0	0	0	0	0	1	0				6	6	0	12					0		0	0					0	0		2015	16.6667	0	0		250	350	80	200	100	100	75	150	75	14	14	118
2452		61	0	1	0	0	0	0	1	0		8	11	1	1	2	5					1	0	1	1	0				1	1		2016	33.3333	50	1		-75	0		-100	0		-75	-100	25	10	11	125
945		61	1	0	0	0	0	0	0	0				6	6	0	12					0		0	0					0	0		2015	0	0	0		-200	125	30	0	0		-262.5	0	262.5	16	13	92
6561		61	1	0	0	0	0	0	0	0				6	6	0	15					0		0	0					0	0		2018					-325	50	100	-275	50	135	-350	-300	50	14	11	117
6189		61	0	0	0	0	0	0	0	0				6	6	0	15					0		0	0					0	0		2017					-550	150	180	-550	100	135	-625	-600	25	14	13	95
7046		61	0	0	0	1	0	0	0	0				2	2	0	15					1		0	1					0	0		2019					75	150	60	-50	100	105	18	18	0
7826		61	0	0	0	0	0	0	1	0				3	1	0	15	6	6			1		0	1		0	0		0	0		2019					-250	100	90	-325	150	90	-300	-400	100	7	8	96
7031		61	1	1	0	0	0	0	1	0				1	1	0	15					1		0	1					0	0		2019					-300	75	70	-175	100	120	-337.5	-225	112.5	15	16	72
5955		61	0	0	0	0	0	0	0	0		11	13	1	1	0	15	1	1			1	0	0	1	0	1	1		0	0		2017					-1250	175	180	-1300	75	10	-1337.5	-1337.5	0	18	17	91
1115		61	0	0	0	1	0	0	0	0		18	23	4	4	2	5					1	0	1	1	0				1	1		2015	16.6667	0	0		-800	100	180	-550	75	20	-850	-587.5	262.5	19	16	91
2529		61	1	0	0	0	0	0	1	0				6	6	0	15					0		0	0					0	0		2016	16.6667	0	0		275	25	50	275	50	100	262.5	250	12.5	12	12	93
6909		61	1	0	0	0	0	0	0	0		15	15	2	2	0	15	0	0			1	0	0	1	0	1	1		0	0		2019					-450	150	80	-500	75	80	-525	-537.5	12.5	14	14	118
7093		61	0	1	0	1	0	0	1	0		9	13	3	3	0	15	3	1			1	0	0	1	0	0	1		0	0		2019					-50	125	90	-75	150	90	-112.5	-150	37.5	14	12	88
6750		61	1	0	0	0	1	0	0	0				6	6	0	15					0		0	0					0	0		2019					25	0		25	0		25	25	0	14	17
7632		61	1	0	0	0	0	0	0	0				2	2	0	15					1		0	1					0	0		2019					0	50	170	50	100	180	-25	0	25	21	22	82
8382		61	1	0	0	0	0	1	0	0				6	6	0	15					0		0	0					0	0		2020					0	75	90	0	50	90	-37.5	-25	12.5	16	16	79
6654		61	1	0	0	1	0	0	0	0				6	6	0	15					0		0	0					0	0		2019					-250	50	80	-350	0		-275	-350	75	12	12	81
7042		61	0	0	0	0	0	0	0	0		5	1	6	6	0	15	0	0			0	1	0	0	1	1	1		0	0		2019					-175	0		-200	75	170	-175	-237.5	62.5	18	17	102
6157		61	1	0	0	0	0	0	0	0				2	2	0	15	3	3			1		0	1		0	1		0	0		2017					0	0		0	0		0	0	0	15	14	106
6910		61	1	0	0	1	0	0	0	0				4	4	0	15					1		0	1					0	0		2019					-125	50	30	-50	75		-150	-87.5	62.5	9	11	75
6850		61	0	0	0	0	0	0	1	0		17	19	1	1	1	15	6	6			1	0	0	1	0	0	0		0	1		2019					-75	125	100	-100	100	80	-137.5	-150	12.5	16	15	77
6657		61	0	0	0	0	0	0	0	0				2	2	1	15					1		0	1					0	1		2019					0	300	80	100	125	90	-150	37.5	187.5	17	16	98
8276		61	0	0	0	1	0	0	1	0				6	6	0	15					0		0	0					0	0		2019					-50	0		-150	0		-50	-150	100	18	21	82
89		60	0	1	0	1	0	1	0	0		8	6	2	2	0	17					1	0	0	1	0				0	0		2015	50	50	2		-750	0		-650	75	135	-750	-687.5	62.5	18	18.7
204		60	0	1	0	0	0	1	0	0	0	13	8	3	3	0	4					1	0	1	1	0				0	0		2015	33.3333	50	2		150	75	130	0	0		112.5	0	112.5	11.7	9.7
368		60	1	0	0	0	0	0	0	0				6	6	0	15					0		0	0					0	0		2015	0	0	0		200	375	80	0	0		12.5	0	12.5	20	21
465		60	1	0	0	0	0	0	0	0				6	6	0	4					0		1	0					0	0		2015	0	0	0		25	50	90	25	0		0	25	25	10	12
593		60	0	1	0	0	0	0	0	0				6	6	1	12					0		0	0					0	1		2015	16.6667	50	1		175	0		175	200	180	175	75	100	11	13
651		60	1	0	0	0	0	0	0	0				6	6	0	20					0		0	0					0	0		2015	0	0	0
697		60	0	0	0	0	0	1	1	0				7	7	0	20					0		0	0					0	0		2015	33.3333	0	1		25	50	70	100	100	110	0	50	50	14	14
704		60	0	0	0	0	0	0	0	0				7	7	0	15					0		0	0					0	0		2015	0	0	0		-175	100	170	0	0		-225	0	225	14	13
729		60	1	0	0	1	0	0	0	0				6	6	0	15					0		0	0					0	0		2015	16.6667	0	0		150	200	180	25	0		50	25	25	11	13
843		60	0	0	0	0	0	0	0	0				3	3	0	15					1		0	1					0	0		2015	0	0	0		-500	225	10	-425	275	175	-612.5	-562.5	50	13	12
885		60	1	0	0	0	0	0	0	0				8	8	0	20					0		0	0					0	0		2015	0	0	0
939		60	1	0	0	0	0	0	0	0				6	6	0	15					0		0	0					0	0		2015	0	0	0		0	0		0	0		0	0	0	12	13
1032		60	1	0	0	0	0	1	0	0				6	6	0	15					0		0	0					0	0		2015	16.6667	0	1		-575	100	90	-600	50	100	-625	-625	0	13	13
1082		60	0	1	0	0	0	1	0	0				4	4	1	5					1		1	1					0	1		2015	33.3333	50	2		100	75	90	100	75	90	62.5	62.5	0	9	9
1595		60	0	0	0	0	0	0	0	0				4	4	0	12					1		0	1					0	0		2015	0	0	0		75	200	90	150	250	90	-25	25	50	18	17
1717		60	1	0	0	0	0	0	0	0				6	6	0	15					0		0	0					0	0		2015	0	0	0		-675	50	45	-750	0		-700	-750	50	13	13
1801		60	1	0	0	0	0	0	0	0				7	7	1	12					0		0	0					0	1		2015	0	0	0		-125	100	100	-75	100	90	-175	-125	50	16	13
1821		60	1	0	0	0	0	0	0	0				6	6	0	20					0		0	0					0	0		2015	0	0	0		50	125	180	0	0		-12.5	0	12.5	16	16
2108		60	1	0	0	0	0	0	0	0				6	6	0	15					0		0	0					0	0		2016	0	0	0		-25	0		50	0		-25	50	75	15	13
2277		60	1	0	0	0	0	0	0	0				4	4	0	6					1		1	1					0	0		2016	0	0	0		-375	100	90	-600	100	90	-425	-650	225	11	11
2543		60	0	0	0	0	0	0	1	0				6	6	0	15					0		0	0					0	0		2016	16.6667	0	0		-175	75	80	-50	100	90	-212.5	-100	112.5	19	20
2801		60	1	0	0	0	0	0	0	0				6	6	0	15					0		0	0					0	0		2016	0	0	0		-250	75	90	-200	150	85	-287.5	-275	12.5	17	19
3300		60	0	1	0	0	0	1	0	0				3	3	0	5					1		1	1					0	0		2016	33.3333	50	2		-50	0		-50	0		-50	-50	0	12	10
3856		60	1	0	0	0	0	0	0	0				6	6	0	15					0		0	0					0	0		2016	0	0	0		0	50	90	0	100	90	-25	-50	25	14	18
3970		60	1	0	0	0	0	0	0	0				6	3	0	15					1		0	0					0	0		2016	0	0	0		75	0		50	50	170	75	25	50	14	17
5194		60	0	0	0	0	0	0	0	0				6	6	0	15					0		0	0					0	0		2016					0	100	90	175	175	100	-50	87.5	137.5	17	17
5779		60	0	1	0	0	0	0	0	0				6	6	0	15					0		0	0					0	0		2017					0	0		0	100	105	0	-50	50	9	10
6112		60	1	0	0	0	0	0	0	0						0	15							0						0	0		2017					-400	0		-500	0		-400	-500	100	11	11
6113		60	0	1	0	0	1	0	0	0				1	1	0	15					1		0	1					0	0		2017					-75	75	75	-100	50	75	-112.5	-125	12.5	18	18
7580		60	1	0	0	0	0	0	0	0				6	6	0	15					0		0	0					0	0		2019					175	50	180	100	0		150	100	50	13	14
7783		60	0	0	0	0	0	0	0	0				1	1	1	15					1		0	1					0	1		2019					-150	0		-200	50	80	-150	-225	75	14	14
8460		60	0	0	0	0	0	0	0	0		14	14	1	1	0	15	1	1			1	0	0	1	0	1	1		0	0		2020					0	75	90	100	175	60	-37.5	12.5	50	15	14
8618		60	0	0	0	0	0	1	0	0				1	1	0	15	0	0			1		0	1		1	1		0	0		2020					-275	50	140	0	0		-300	0	300	11	12
8619		60	0	0	0	0	0	0	0	0				1	1	0	15					1		0	1					0	0		2020					-600	125	15	-600	0		-662.5	-600	62.5	12	12
2864		60	0	0	0	0	0	0	0	0				2	2	0	15					1		0	1					0	0		2016	0	0	0		-225	50	80	-200	50	90	-250	-225	25	13	18	179
1464		60	0	0	0	1	0	0	0	0				4	4	0	15					1		0	1					0	0		2015	16.6667	0	0		200	125	90	175	100	90	137.5	125	12.5	11	13	97
1721		60	0	0	0	0	0	0	0	0				6	6	0	15					0		0	0					0	0		2015	0	0	0		-450	50	70	-450	50	70	-475	-475	0	24	24	95
2504		60	1	0	0	0	0	0	0	0				3	3	0	15					1		0	1					0	0		2016	0	0	0		-200	50	20	-225	75	180	-225	-262.5	37.5	15	15	96
4644		60	0	0	0	0	1	0	0	0				6	6	0	15					0		0	0					0	0		2016					-75	0		0	0		-75	0	75	18	17	94
3813		60	1	0	0	0	0	0	0	0				6	6	0	8					0		1	0					0	0		2016	0	0	0		-125	75	90	-75	125	95	-162.5	-137.5	25	12	13	92
3212		60	0	0	0	0	0	0	0	0				6	6	0	15					0		0	0					0	0		2016	0	0	0		-150	100	70	-50	125	90	-200	-112.5	87.5	14	15	87
4622		60	0	0	0	0	0	0	0	0		10	8	6	2	0	15					1	0	0	0	0				0	0		2016					-300	75	50	-50	100	90	-337.5	-100	237.5	14	14	80
3662		60	1	0	0	0	0	0	0	0				3	3	0	8					1		1	1					0	0		2016	0	0	0		-125	50	150	-325	0		-150	-325	175	13	14	94
653		60	0	0	0	0	0	0	0	0				2	2	0	15					1		0	1					0	0		2015	0	0	0		-25	0		-75	0		-25	-75	50	15	18	82
1007		60	0	0	0	0	0	0	0	0				6	6	0	12					0		0	0					0	0		2015	0	0	0		175	150	90	200	175	100	100	112.5	12.5	13	12	100
6354		60	0	0	0	0	0	0	0	0				1	1	1	15					1		0	1					0	1		2018					-500	75	30	-550	75	165	-537.5	-587.5	50	15	15	116
2648		60	0	0	0	0	0	0	0	0		8	11	2	2	0	5					1	0	1	1	0				0	0		2016	0	0	0		-225	0		-225	0		-225	-225	0	14	13	106
6461		60	0	0	0	0	0	0	0	0				6	6	0	15					0		0	0					0	0		2018					-125	0		-125	0		-125	-125	0	12	15	113
5462		60	1	1	0	0	0	0	0	0				3	3	1	15					1		0	1					0	1		2016					-650	50	150	-700	75	90	-675	-737.5	62.5	11	11	107
6288		60	1	0	0	0	0	0	0	0		5	5	3	3	0	15	2	1			1	1	0	1	1	1	1		0	0		2017					-175	450	180	-75	275	180	-400	-212.5	187.5	10	12	100
4548		60	1	0	0	0	0	0	0	0				6	6	0	15					0		0	0					0	0		2016					-600	250	170	-650	150	170	-725	-725	0	13	13	77
8102		60	0	0	0	0	0	0	0	0				2	2	0	15					1		0	1					0	0		2019					-175	225	180	-125	250	180	-287.5	-250	37.5	17	7	45
1742		60	1	0	0	0	0	0	0	0				7	7	0	15					0		0	0					0	0		2015	0	0	0		-25	0		-50	0		-25	-50	25	10	8	108
4586		60	0	0	0	0	0	0	1	0		10	5	2	2	0	15					1	1	0	1	0				0	0		2016					-100	100	85	-50	75	120	-150	-87.5	62.5	17	17	131
8270		60	1	1	0	0	0	0	0	0		11	12	3	3	0	15					1	0	0	1	0				0	0		2019					-350	0		-350	25	20	-350	-362.5	12.5	24	23	96
6970		60	1	0	0	0	0	0	0	0				6	6	0	15	5	1			0		0	0		0	1		0	0		2019					-450	225	65	-600	150	115	-562.5	-675	112.5	17	13	95
8235		60	0	0	0	1	0	0	1	0				3	3	0	15					1		0	1					0	0		2019					125	50	25	175	125	180	100	112.5	12.5	18	19	89
6684		60	0	0	0	0	0	0	0	0				1	1	1	15					1		0	1					0	1		2019					-275	0		-275	0		-275	-275	0	15	13	99
6873		60	1	1	0	0	0	0	0	0				6	6	0	15					0		0	0					0	0		2019					-50	175	80	-50	100	100	-137.5	-100	37.5	10	10	90
7500		60	1	1	0	1	0	1	1	0		10	30	2	2	0	15					1	0	0	1	0				0	0		2019					150	125	90	125	175	95	87.5	37.5	50	10	10	79
5299		60	0	1	0	0	0	1	0	0		2	3	2	2	1	8					1	1	1	1	1				0	1		2016					-675	75	160	-850	75	180	-712.5	-887.5	175	8	9	123
8320		60	0	0	0	0	0	0	0	1				6	6	0	15					0		0	0					0	0		2019					250	150	90	250	150	90	175	175	0	14	14	106
7604		60	0	0	0	0	0	0	0	0		16	20	1	1	0	15	0	0			1	0	0	1	0	1	1		0	0		2019					50	0		0	0		50	0	50	15	15	89
8173		60	0	0	0	1	0	0	0	0		13	30	1	1	0	15					1	0	0	1	0				0	0		2019					-500	0		-50	25	90	-500	-62.5	437.5	18	18	53
700		59	1	0	0	0	0	0	0	0				8	8	0	15					0		0	0					0	0		2015	0	0	0		-200	0		-75	0		-200	-75	125	12	13
767		59	0	0	0	0	0	0	0	0				7	7	0	15					0		0	0					0	0		2015	0	0	0
1026		59	1	0	0	0	0	0	0	0				6	6	0	15					0		0	0					0	0		2015	0	0	0		0	0		0	0		0	0	0	14	14
1270		59	0	0	0	0	0	0	0	0				4	4	1	15					1		0	1					0	1		2015	0	0	0
1483		59	1	0	0	0	0	0	0	0				6	6	0	15					0		0	0					0	0		2015	0	0	0		-400	150	70	-450	150	120	-475	-525	50	16	16
1686		59	0	0	0	0	0	0	0	0				3	3	1	12					1		0	1					0	1		2015	0	0	0		0	175	50	0	125	50	-87.5	-62.5	25	19	17
2150		59	1	0	0	0	0	0	0	0				6	6	0	15					0		0	0					0	0		2016	0	0	0		-125	50	80	-125	100	90	-150	-175	25	19	17
2440		59	0	0	0	0	0	0	0	0				6	6	1	5					0		1	0					0	1		2016	0	0	0		-50	0		0	0		-50	0	50	12	13
2692		59	0	0	0	0	0	0	0	0				2	2	0	12					1		0	1					0	0		2016	0	0	0		-650	50	60	-750	50	70	-675	-775	100	19	19
3176		59	1	0	0	0	0	0	0	0				3	3	0	15					1		0	1					0	0		2016	0	0	0		50	75	90	150	150	90	12.5	75	62.5	14	14
3205		59	1	1	0	0	0	0	0	0				3	3	0	12					1		0	1					0	0		2016	16.6667	50	1		-125	125	90	-125	100	105	-187.5	-175	12.5	13	15
4822		59	1	0	0	0	0	0	0	0				2	2	0	15					1		0	1					0	0		2016					-550	100	70	-600	100	95	-600	-650	50	12	12
5449		59	0	0	0	0	1	0	0	0				1	1	0	15					1		0	1					0	0		2016					-50	50	75	-75	75	80	-75	-112.5	37.5	20	18
7930		59	0	0	0	1	0	0	1	0				3	3	1	15					1		0	1					0	1		2019					125	50	85	125	150	20	100	50	50	12	11
2559		59	1	0	0	0	0	0	0	0				4	4	1	15					1		0	1					0	1		2016	0	0	0		150	0		150	0		150	150	0	10	11	110
4567		59	1	0	0	0	0	0	0	0				3	3	0	15					1		0	1					0	0		2016					0	0		0	0		0	0	0	18	14	110
1969		59	0	0	0	1	1	0	0	0				2	2	0	5					1		1	1					0	0		2015	33.3333	0	0		0	50	100	-75	0		-25	-75	50	11	11	108
4202		59	0	0	0	0	0	0	0	0				4	4	0	15					1		0	1					0	0		2016					0	50	100	-75	0		-25	-75	50	13	11	108
2428		59	0	0	0	0	0	1	0	0				4	4	0	15					1		0	1					0	0		2016	16.6667	0	1		-75	0		-75	0		-75	-75	0	13	13	114
1967		59	0	1	0	1	0	0	0	0				2	2	1	12					1		0	1					0	1		2015	33.3333	50	1		-300	100	15	-300	0		-350	-300	50	12	12	101
3372		59	1	0	0	0	0	0	0	0				4	4	0	12					1		0	1					0	0		2016	0	0	0		-550	100	70	-600	100	95	-600	-650	50	12	12	99
193		59	0	0	0	0	0	0	0	0	0	13	7	6	6	0	11					0	0	0	0	0				0	0		2015	0	0	0		0	0		-25	0		0	-25	25	9	10	96
4664		59	1	0	0	0	0	0	1	0				6	6	0	15					0		0	0					0	0		2016					-950	0		-750	0		-950	-750	200	13	10	95
3959		59	1	0	0	0	0	0	0	0				6	6	0	15					0		0	0					0	0		2016	0	0	0		75	50	170	25	50	20	50	0	50	15	16	88
3331		59	0	0	0	0	0	0	1	0				3	3	2	15					1		0	1					1	1		2016	16.6667	0	0		-725	75	100	-700	50	100	-762.5	-725	37.5	13	14	76
2787		59	1	0	0	0	0	1	0	0				6	6	1	15					0		0	0					0	1		2016	16.6667	0	1		-850	75	10	-800	100	120	-887.5	-850	37.5	18	17	96
5086		59	1	0	0	0	0	0	1	0				6	6	0	15					0		0	0					0	0		2016					-675	0		-675	0		-675	-675	0	12	11	117
189		59	0	0	0	0	0	0	0	0				6	6	0	12					0		0	0					0	0		2015	0	0	0		-600	125	90	-800	75	100	-662.5	-837.5	175	9.7	10.7	53
8044		59	1	0	0	0	0	0	0	0		10	9	2	2	0	15	2	2			1	0	0	1	0	1	1		0	0		2019					25	125	90	25	150	80	-37.5	-50	12.5	13	12	122
4778		59	0	0	0	0	0	0	0	0				1	0	2	15					1		0	1					1	1		2016					0	125	90	25	125	90	-62.5	-37.5	25	20	21	119
4348		59	0	0	0	0	0	0	0	0				6	6	0	15					0		0	0					0	0		2016					-525	75	30	-550	75	160	-562.5	-587.5	25	16	13	116
6306		59	1	0	0	0	0	0	0	0				6	6	0	15					0		0	0					0	0		2017					-125	75	100	-175	50	90	-162.5	-200	37.5	23	22	107
6513		59	0	1	0	0	0	0	0	0				2	2	0	15					1		0	1					0	0		2018					-450	100	90	-400	75	80	-500	-437.5	62.5	16	14	119
7775		59	0	1	0	0	0	1	1	0				1	1	0	8					1		1	1					0	0		2019					-50	0		-50	50	60	-50	-75	25	17	17	90
7911		59	0	1	0	0	0	1	0	0				2	2	1	15					1		0	1					0	1		2019					-650	50	110	-50	0		-675	-50	625	8	8	85
6435		59	0	0	0	0	0	0	0	0				6	6	0	15					0		0	0					0	0		2018					-300	50	50	-225	100	100	-325	-275	50	21	22	87
6448		59	1	0	0	0	0	0	0	0				6	6	0	15					0		0	0					0	0		2018					-650	0		-600	0		-650	-600	50	16	17	86
7605		59	0	0	0	0	0	1	0	0				6	6	0	15					0		0	0					0	0		2019					-375	100	90	-450	100	90	-425	-500	75	17	16	100
8306		59	0	0	0	0	0	0	1	0		13	6	1	1	2	15	0	0			1	0	0	1	0	1	1		1	1		2019					-500	0		-525	0		-500	-525	25	17	16	79
5540		59	1	0	0	0	0	0	0	0				6	6	0	15					0		0	0					0	0		2016					-100	50	100	-75	100	100	-125	-125	0	17	12	105
6472		59	0	0	0	0	0	1	0	0		13	2	1	1	0	15					1	1	0	1	0				0	0		2018					-175	50	90	-225	50	90	-200	-250	50	15	15	120
7499		59	0	1	0	0	0	0	0	0		11	10	2	2	0	15					1	0	0	1	0				0	0		2019					-500	50	80	-450	50	95	-525	-475	50	13	14	81
5339		59	1	0	0	0	0	0	0	0				6	6	0	15					0		0	0					0	0		2016					25	50	70	175	50	115	0	150	150	19	17	94
6594		59	0	1	0	1	1	1	0	0		0	0	3	3	1	8					1	1	1	1	1				0	1		2019					-100	100	80	-25	125	90	-150	-87.5	62.5	15	15	94
8030		59	0	0	0	1	1	0	0	0		7	10	6	6	0	15					0	0	0	0	0				0	0		2019					0	0		50	0		0	50	50	17	16	78
8312		59	0	0	0	0	0	0	1	0		15	25	1	1	0	15					1	0	0	1	0				0	0		2019					-375	0		-300	25	50	-375	-312.5	62.5	21	20	104
6818		59	0	0	0	0	0	0	1	0				6	6	0	15					0		0	0					0	0		2019					175	75	90	250	75	90	137.5	212.5	75	14	14	84
6874		59	0	0	0	0	1	0	0	0				6	6	0	15					0		0	0					0	0		2019					75	0		125	50	145	75	100	25	14	12	92
5863		59	0	0	0	0	0	0	1	0		9	10	2	2	0	15					1	0	0	1	0				0	0		2017					0	75	80	50	100	90	-37.5	0	37.5	18	17	125
7962		59	0	1	0	0	0	0	0	1				6	6	0	15					0		0	0					0	0		2019					-225	100	90	-175	0		-275	-175	100	13	11	87
379		58	0	0	0	0	0	0	0	0				3	3	0	7					1		1	1					0	0		2015	0	0	0		50	50	95	75	0		25	75	50	14	15
561		58	0	0	0	0	0	0	0	0				6	6	0	12					0		0	0					0	0		2015	0	0	0		150	75	145	200	75	35	112.5	162.5	50	16	16
737		58	0	0	0	0	0	1	0	0				3	3	0	12					1		0	1					0	0		2015	16.6667	0	1		0	0		25	0		0	25	25	11	13
1388		58	1	0	0	0	0	0	0	0				3	3	0	12					1		0	1					0	0		2015	0	0	0		-1300	125	15	-1200	50	155	-1362.5	-1225	137.5	17	18
1530		58	0	0	0	0	0	0	0	0				7	7	0	12					0		0	0					0	0		2015	0	0	0		-100	0		-150	75	80	-100	-187.5	87.5	19	18
1665		58	1	0	0	0	0	0	0	0				4	4	0	15					1		0	1					0	0		2015	0	0	0		0	0		25	0		0	25	25	11	10
1953		58	0	0	0	0	0	0	0	0				6	6	0	6					0		1	0					0	0		2015	0	0	0		100	50	80	100	75	80	75	62.5	12.5	14	13
2069		58	0	1	0	0	0	0	1	0				3	3	0	5					1		1	1					0	0		2016	33.3333	50	1		0	150	90	50	175	90	-75	-37.5	37.5	11	11
2202		58	1	0	0	0	0	0	0	0				6	6	0	15					0		0	0					0	0		2016	0	0	0		-100	200	165	-50	100	180	-200	-100	100	12	11
2433		58	1	0	0	0	0	0	0	0				6	6	0	15					0		0	0					0	0		2016	0	0	0		-50	125	85	-100	150	90	-112.5	-175	62.5	12	14
2980		58	0	0	0	0	0	0	0	0				2	2	0	15					1		0	1					0	0		2016	0	0	0		-125	25	180	-125	150	180	-137.5	-200	62.5	10	11
3336		58	0	1	0	0	0	0	0	0				4	4	0	15					1		0	1					0	0		2016	16.6667	50	1		-675	25	90	-750	75	100	-687.5	-787.5	100	14	12
3398		58	0	0	0	1	0	1	0	0				2	2	0	8					1		1	1					0	0		2016	33.3333	0	1		-400	150	55	-475	50	90	-475	-500	25	15	15
3462		58	0	0	0	0	0	0	0	0				3	3	0	15					1		0	1					0	0		2016	0	0	0		100	150	75	25	50	95	25	0	25	12	12
3526		58	1	0	0	0	0	0	0	0				6	6	0	15					0		0	0					0	0		2016	0	0	0		175	100	90	175	100	90	125	125	0	15	15
3719		58	0	1	0	0	0	1	0	0				1	1	2	15					1		0	1					1	1		2016	33.3333	50	2		-200	50	160	-200	75	10	-225	-237.5	12.5	12	14
3944		58	0	0	0	1	0	0	0	0				3	3	0	15					1		0	1					0	0		2016	16.6667	0	0		0	0		0	0		0	0	0	11	12
4067		58	0	0	0	0	0	0	0	0				6	6	0	15					0		0	0					0	0		2016	0	0	0		-650	50	70	-650	25	70	-675	-662.5	12.5	16	14
4304		58	0	1	0	0	0	0	0	0				1	1	1	8					1		1	1					0	1		2016					300	100	90	275	125	85	250	212.5	37.5	12	14
4884		58	0	1	0	0	1	0	0	0				1	1	0	15					1		0	1								2016					325	100	90	275	125	85	275	212.5	62.5	15	13
5327		58	0	0	0	0	0	0	0	0						0	15							0						0	0		2016					-325	75	90	-300	100	90	-362.5	-350	12.5	15	15
5328		58	0	1	0	0	0	1	0	0				2	2	0	15					1		0	1					0	0		2016					-400	0		-425	50	140	-400	-450	50	15	16
5490		58	0	0	0	0	0	0	0	0				3	3	0	15					1		0	1					0	0		2016					-375	25	95	-400	25	95	-387.5	-412.5	25	12	12
6062		58	0	1	0	0	0	0	0	0						1	15							0						0	1		2017					-850	125	100	-850	75	105	-912.5	-887.5	25	15	14
8048		58	0	0	0	0	0	0	0	0				3	3	0	15					1		0	1					0	0		2019					50	75	75	75	25	80	12.5	62.5	50	13	13
8475		58	1	0	0	0	0	1	0	0				2	2	1	15					1		0	1					0	1		2020														16	14
8509		58	0	0	0	0	0	0	1	0		35	35	6	2	0	15					1	0	0	0	0				0	0		2020					0	0		0	0		0	0	0	17	12
5209		58	0	0	0	0	0	0	0	0				3	3	1	15					1		0	1					0	1		2016					-200	150	70	-200	100	100	-275	-250	25	17	17	93
2424		58	0	1	0	0	0	0	0	0		2	3	4	4	0	5					1	1	1	1	1				0	0		2016	16.6667	50	1		-650	0		-450	75	150	-650	-487.5	162.5	17	15	93
3852		58	1	0	0	0	0	0	0	0				6	6	0	15	5	4			0		0	0		0	1		0	0		2016	0	0	0		-550	0		-575	0		-550	-575	25	12	15	136
6578		58	1	1	0	1	0	1	0	0		16	19	1	1	0	15	0	0			1	0	0	1	0	1	1		0	0		2018					-250	75	60	-250	50	50	-287.5	-275	12.5	13	18	125
6930		58	1	0	0	0	0	0	0	0		20	20	2	2	0	15	6	3			1	0	0	1	0	0	0		0	0		2019					-425	100	60	-375	100	100	-475	-425	50	12	11	110
6520		58	1	0	0	0	0	0	0	0				6	6	0	15					0		0	0					0	0		2018					-250	25	105	-275	25	60	-262.5	-287.5	25	16	16	98
6550		58	0	0	0	0	0	0	0	0				6	6	0	15					0		0	0					0	0		2018					-25	200	180	-200	0		-125	-200	75	15	15	95
6563		58	0	0	0	0	0	0	0	0				6	6	0	15					0		0	0					0	0		2018					-200	100	165	-200	150	15	-250	-275	25	14	14	91
4536		58	0	0	0	0	0	0	0	0				6	6	0	15					0		0	0					0	0		2016					-75	0		-25	75	80	-75	-62.5	12.5	17	18	100
4436		58	0	0	0	0	0	0	0	0				6	6	0	15					0		0	0					0	0		2016					200	0		75	0		200	75	125	16	16	87
1627		58	0	1	0	0	0	0	0	0		6	10	2	2	0	12					1	0	0	1	0				0	0		2015	16.6667	50	1		50	50	110	100	50	80	25	75	50	18	16	92
6464		58	0	0	0	0	0	0	0	0		30	35	3	3	0	15	3	3			1	0	0	1	0	0	1		0	0		2018					-25	25	50	-25	0		-37.5	-25	12.5	23	23	85
6427		58	1	0	0	0	0	0	0	0				6	6	0	15					0		0	0					0	0		2018					-250	150	170	-325	100	20	-325	-375	50	21	24	56
3466		58	0	1	0	0	0	0	1	0		3	3	3	3	0	15					1	1	0	1	1				0	0		2016	33.3333	50	1		0	50	80	50	50	90	-25	25	50	17	17	125
6808		58	0	0	0	1	0	0	1	0		2	7	2	2	0	15					1	1	0	1	1				0	0		2019					75	75	90	-50	125	75	37.5	-112.5	150	18	19	77
8308		58	0	0	0	0	1	0	0	0				6	6	0	15					0		0	0					0	0		2019					-400	150	160	-450	75	160	-475	-487.5	12.5	13	12	95
6253		58	0	0	0	0	0	0	0	0				6	6	0	15					0		0	0					0	0		2017					-425	100	90	-400	75	80	-475	-437.5	37.5	17	16	120
6440		58	0	0	0	1	1	0	0	0				6	6	0	15					0		0	0					0	0		2018					150	0		100	0		150	100	50	17	18	117
8131		58	0	0	0	0	0	0	0	0		10	22	3	3	0	15					1	0	0	1	0				0	0		2019					150	75	110	125	50	80	112.5	100	12.5	17	17	85
5773		58	0	1	0	0	0	0	0	0				1	1	1	15					1		0	1					0	1		2017					-525	75	10	-525	150	80	-562.5	-600	37.5	17	17	91
7584		58	1	0	0	0	0	0	0	0		33	10	6	6	0	15	5	2			0	0	0	0	0	0	1		0	0		2019					0	0		-75	25	180	0	-87.5	87.5	15	14	93
7354		58	0	0	0	0	0	0	0	0				2	2	0	15					1		0	1					0	0		2019					-1000	0		-1000	0		-1000	-1000	0	16	16	86
5426		58	0	0	0	0	0	0	1	0				2	2	0	15					1		0	1					0	0		2016					-575	100	90	-775	25	100	-625	-787.5	162.5	14	15	89
6179		58	0	0	0	0	0	0	1	0		20	20	1	1	1	8					1	0	1	1	0				0	1		2017					-1000	75	75	-1000	50	110	-1037.5	-1025	12.5	14	15	109
6418		58	0	0	0	0	0	0	0	0		24	10	2	2	0	15					1	0	0	1	0				0	0		2018					50	50	20	125	75	140	25	87.5	62.5	14	14	109
6230		58	1	0	0	0	0	0	0	0				6	6	0	15					0		0	0					0	0		2017					-275	0		-275	0		-275	-275	0	16	14	74
192		57	0	1	0	0	0	0	0	0		4	5	6	6	0	15	2	2			0	1	0	0	1	1	1		0	0		2015	16.6667	50	1		-75	0		0	0		-75	0	75	13.7	12.7
198		57	0	0	0	0	0	0	0	0		10	15	3	3	0	15					1	0	0	1	0				0	0		2015	0	0	0		50	0		100	50	60	50	75	25	11.7	13.3
431		57	0	0	0	0	0	1	0	0		7	4	6	6	0	4	4	3			0	1	1	0	0	0	1		0	0		2015	16.6667	0	1		-200	0		-200	0		-200	-200	0	16	14
580		57	1	0	0	0	0	0	0	0				7	7	0	15					0		0	0					0	0		2015	0	0	0		175	175	80	150	75	100	87.5	112.5	25	13	12
862		57	0	0	0	0	0	0	0	0				7	7	0	15					0		0	0					0	0		2015	0	0	0
970		57	0	1	0	0	0	1	0	0				6	6	1	15					0		0	0					0	1		2015	33.3333	50	2		-800	0		-700	0		-800	-700	100
1031		57	1	0	0	0	0	0	0	0				3	3	0	15					1		0	1					0	0		2015	0	0	0		-1100	0		-975	50	120	-1100	-1000	100	13	16
1137		57	1	0	0	0	0	0	0	0				6	6	0	15					0		0	0					0	0		2015	0	0	0		-450	50	70	-325	225	180	-475	-437.5	37.5	14	14
1173		57	1	1	0	0	0	0	0	0				6	6	0	15					0		0	0					0	0		2015	16.6667	50	1		-125	50	180	-350	0		-150	-350	200	10	13
1251		57	0	1	0	0	0	0	0	0				3	3	1	8					1		1	1					0	1		2015	16.6667	50	1		-100	50	180	-50	0		-125	-50	75	17	14
1326		57	0	1	0	0	0	0	0	0		7	8	3	3	1	12					1	0	0	1	0				0	1		2015	16.6667	50	1		200	25	100	225	25	90	187.5	212.5	25	9	10
1557		57	1	0	0	0	1	0	0	0				6	6	0	15					0		0	0					0	0		2015	16.6667	0	0		-100	150	180	0	0		-175	0	175	14	11
1747		57	0	0	0	0	0	0	0	0				4	4	1	5					1		1	1					0	1		2015	0	0	0		-200	150	70	-225	100	100	-275	-275	0	19	19
2201		57	1	0	0	0	1	0	0	0				6	6	0	15					0		0	0					0	0		2016	16.6667	0	0		-700	0		-725	0		-700	-725	25	12	11
2310		57	0	1	0	0	1	1	0	0				2	2	0	12					1		0	1					0	0		2016	50	50	2		-275	225	100	-225	275	80	-387.5	-362.5	25
2337		57	0	1	0	0	0	0	0	0						0	12							0						0	0		2016	16.6667	50	1		-600	125	180	-600	125	180	-662.5	-662.5	0	22	20
2541		57	1	0	0	0	0	0	0	0				2	2	0	15					1		0	1					0	0		2016	0	0	0		0	0		75	100	120	0	25	25	15	16
2712		57	0	0	0	0	0	0	0	0				2	2	1	12					1		0	1					0	1		2016	0	0	0		-475	0		-475	100	165	-475	-525	50	13	16
3171		57	1	0	0	0	0	0	0	0				3	3	0	12					1		0	1					0	0		2016	0	0	0		-100	125	80	-125	75	100	-162.5	-162.5	0	17	17
3659		57	1	0	0	0	0	0	1	0				3	3	0	12					1		0	1					0	0		2016	16.6667	0	0		125	0		150	0		125	150	25	11	12
4374		57	1	0	0	0	0	0	0	0				1	1	1	5					1		1	1					0	1		2016					0	0		0	100	180	0	-50	50	10	12
4463		57	0	0	0	0	0	0	1	0				6	6	0	8					0		1	0					0	0		2016					-150	0		-150	0		-150	-150	0	16	15
4682		57	0	0	0	0	0	0	1	0				6	6	0	15					0		0	0					0	0		2016					-200	0		-250	0		-200	-250	50	13	12
4797		57	1	0	0	0	0	0	0	0				1	1	0	15					1		0	1					0	0		2016					50	50	180	-25	50	160	25	-50	75	13	15
5288		57	0	1	0	0	0	1	0	0				3	3	2	15					1		0	1					1	1		2016					-350	150	90	-350	150	90	-425	-425	0	10	10
5489		57	0	0	0	0	0	0	0	0				2	6	1	15					1		0	1					0	1		2016					-300	50	10	-325	50	165	-325	-350	25	16	18
5698		57	0	0	0	0	0	0	0	0				6	6	0	15					0		0	0					0	0		2017					125	125	90	75	125	90	62.5	12.5	50	17	12
3910		57	0	0	0	0	0	0	0	0				3	3	1	15					1		0	1					0	1		2016	0	0	0		-475	25	65	-425	100	75	90	-475	565	12	10	124
4493		57	1	0	0	0	0	0	1	0				6	6	0	15					0		0	0					0	0		2016					25	50	95	25	50	80	0	0	0	14	12	118
5265		57	0	0	0	0	0	0	1	0						0	15							0						0	0		2016					-325	0		-325	0		-325	-325	0	17	17	119
3458		57	0	1	0	0	0	1	0	0						0	15							0						0	0		2016	33.3333	50	2		300	50	95	325	25	100	275	312.5	37.5	19	18	114
780		57	1	0	0	0	0	0	0	0				6	6	0	15					0		0	0					0	0		2015	0	0	0		-475	300	170	-500	350	100	-625	-675	50	12	12	104
5403		57	0	1	0	0	0	0	0	0				2	2	0	15					1		0	1					0	0		2016					-700	125	180	-700	0		-762.5	-700	62.5	13	13	99
662		57	1	0	0	1	0	0	1	0				6	6	0	20					0		0	0					0	0		2015	33.3333	0	0		-300	0		-325	125	90	-300	-387.5	87.5	14	14	95
3442		57	0	0	0	0	0	1	1	0				6	6	0	15					0		0	0					0	0		2016	33.3333	0	1		-200	75	40	-150	100	110	-237.5	-200	37.5	12	12	95
4821		57	0	0	0	0	0	0	0	0				6	6	0	15					0		0	0					0	0		2016					-200	75	40	-150	100	110	-237.5	-200	37.5	12	12	95
1336		57	0	1	0	0	0	0	0	0				4	4	1	15					1		0	1					0	1		2015	16.6667	50	1		-75	75	90	-75	75	8	-112.5	-112.5	0	17.7	18.7	92
2193		57	0	0	0	1	0	0	0	0				3	3	0	12					1		0	1					0	0		2016	16.6667	0	0		-650	0		-525	0		-650	-525	125	16	15	93
6377		57	1	0	0	0	0	0	1	0		13	7	4	4	0	15	2	0			1	0	0	1	0	1	1		0	0		2018					100	0		125	50	60	100	100	0	13	16	124
4788		57	1	0	0	1	0	0	0	0		9	7	2	2	0	15	2	4			1	0	0	1	0	1	1		0	0		2016					-250	75	100	-300	50	10	-287.5	-325	37.5	20	20	119
6485		57	1	0	0	0	0	0	1	0		9	10	3	3	0	15	1	4			1	0	0	1	0	1	1		0	0		2018					-250	75	80	0	125	95	-287.5	-62.5	225	17	15	121
6475		57	1	0	0	0	0	0	0	0				2	2	0	8					1		1	1					0	0		2018					-425	100	60	-350	100	100	-475	-400	75	12	12	116
6199		57	1	0	0	0	0	0	0	0		23	14	1	1	0	15	2	2			1	0	0	1	0	1	1		0	0		2017					-75	75	90	-125	50	90	-112.5	-150	37.5	16	15	101
6906		57	0	0	0	0	0	0	0	0				6	6	0	15					0		0	0					0	0		2019					-525	0		-525	50	95	-525	-550	25	12	12	93
8264		57	1	1	0	0	0	0	0	0				4	4	0	8	2	4			1		1	1		1	1		0	0		2019					-650	0		-650	0		-650	-650	0	15	16	97
3792		57	0	0	0	0	0	0	1	0				3	3	0	15					1		0	1					0	0		2016	16.6667	0	0		-225	100	79	-175	125	130	-275	-237.5	37.5	18	12	139
8623		57	1	1	0	0	0	0	0	1		8	13	4	4	0	8					1	0	1	1	0				0	0		2020					-25	125	80	-50	25	70	-87.5	-62.5	25	16	16	73
3655		57	0	1	0	1	0	0	0	0				3	3	0	5					1		1	1					0	0		2016	33.3333	50	1		-925	0		-725	175	50	-925	-812.5	112.5	13	12	83
6347		57	1	1	0	0	1	1	0	0				1	1	2	15					1		0	1					1	1		2017					0	50	180	0	0		-25	0	25	10	11	106
8474		57	0	1	0	0	0	1	1	0		13	9	1	1	1	15	0	0			1	0	0	1	0	1	1		0	1		2020					-550	0		-450	75	155	-550	-487.5	62.5	21	19	75
6524		57	0	1	0	0	0	1	0	0				1	1	1	15					1		0	1					0	1		2018					-750	75	35	-700	200	180	-787.5	-800	12.5	11	11	113
6263		57	0	1	0	0	1	1	0	0				3	3	1	15					1		0	1					0	1		2017					125	50	5	0	0		100	0	100	13	13
7587		57	0	0	0	0	0	0	0	0				2	2	0	15					1		0	1					0	0		2019					-50	200	90	-425	0		-150	-425	275	12	12	145
6564		57	0	0	0	0	0	0	0	0		27	27	1	1	2	15					1	0	0	1	0				1	1		2018					0	0		0	0		0	0	0	10	11	132
7979		57	0	0	0	0	0	0	0	0		17	27	6	2	0	15					1	0	0	0	0				0	0		2019					-725	125	180	-650	75	160	-787.5	-687.5	100	18	18	68
6687		57	0	1	0	0	0	1	0	0				1	1	2	15	0	0			1		0	1		1	1		1	1		2019					25	75	10	-50	50	85	-12.5	-75	62.5	15	15	97
8255		57	0	1	0	0	0	1	0	0		6	10	2	2	0	15					1	0	0	1	0				0	0		2019					0	0		100	50	75	0	75	75	12	10	88
7333		57	0	0	0	0	0	1	0	0		9	16	1	1	1	15	0	0			1	0	0	1	0	1	1		0	1		2019					-375	75	90	-400	75	110	-412.5	-437.5	25	11	11	81
5774		57	1	0	0	0	0	0	0	0				6	6	0	15					0		0	0					0	0		2017					-550	50	180	-600	0		-575	-600	25	13	15	91
6631		57	1	0	0	0	0	0	0	0				6	6	0	15					0		0	0					0	0		2019					-250	0		-125	150	90	-250	-200	50	17	17	82
3		56	0	1	0	0	0	0	0	0				1	1	1						1			1					0	1		2015	16.6667	50	1		-250	0		-150	0		-250	-150	100	14	14
326		56	0	1	0	0	0	0	0	0				3	3	0	5					1		1	1					0	0		2015	16.6667	50	1		-600	0		-600	0		-600	-600	0	14	16
507		56	0	0	0	0	0	0	0	0				6	6	1	12					0		0	0					0	1		2015	0	0	0
788		56	1	0	0	0	0	0	0	0				8	8	0	20					0		0	0					0	0		2015	0	0	0		-75	150	80	-100	150	85	-150	-175	25	8	8
856		56	0	0	0	0	0	1	0	0				7	7	0	15					0		0	0					0	0		2015	16.6667	0	1		-50	0		-25	50	70	-50	-50	0	12	14
859		56	0	0	0	0	0	0	0	0				6	6	0	20					0		0	0					0	0		2015	0	0	0		-650	75	90	-600	75	155	-687.5	-637.5	50	15	15
916		56	0	0	0	0	0	0	0	0				3	3	1	15					1		0	1					0	1		2015	0	0	0
1676		56	0	0	0	0	0	1	0	0				4	4	0	12					1		0	1					0	0		2015	16.6667	0	1		50	75	95	50	75	90	12.5	12.5	0	16	20
1712		56	1	0	0	0	0	0	0	0				6	6	0	12					0		0	0					0	0		2015	0	0	0		-650	75	80	-700	100	180	-687.5	-750	62.5	12	10
1740		56	1	0	0	0	0	0	0	0				4	4	0	15					1		0	1					0	0		2015	0	0	0		600	75	165	800	25	180	562.5	787.5	225	15	13
1751		56	1	0	0	0	0	0	0	0				4	4	0	15					1		0	1					0	0		2015	0	0	0		0	50	100	50	125	90	-25	-12.5	12.5	14	14
1766		56	0	0	0	0	0	1	0	0				6	6	0	15					0		0	0					0	0		2015	16.6667	0	1		-200	0		-150	100	110	-200	-200	0
1999		56	0	0	0	0	0	0	0	0				3	3	0	12					1		0	1					0	0		2015	0	0	0		-600	0		-625	50	100	-600	-650	50	15	14
2048		56	0	0	0	0	0	0	0	0				4	4	0	15					1		0	1					0	0		2016	0	0	0		-350	0		-350	50	30	-350	-375	25	20	20
2341		56	0	0	0	0	1	0	0	0				2	2	0	15					1		0	1					0	0		2016	16.6667	0	0		-475	100	25	-475	100	25	-525	-525	0	13	15
2736		56	0	1	0	0	0	0	0	0				2	2	1	12					1		0	1					0	1		2016	16.6667	50	1		-25	0		-25	0		-25	-25	0	17	15
3000		56	0	1	0	0	0	1	0	0				6	6	0	15					0		0	0					0	0		2016	33.3333	50	2		-425	25	70	-450	0		-437.5	-450	12.5	14	16
3073		56	0	0	0	0	0	0	0	0				2	2	0	15					1		0	1					0	0		2016	0	0	0		-250	0		-300	0		-250	-300	50	12	8
3281		56	0	1	0	0	0	1	0	0		5	1	2	2	2	15					1	1	0	1	1				1	1		2016	33.3333	50	2		0	0		0	0		0	0	0	12	13
3554		56	1	0	0	0	0	0	0	0				3	6	1	15					1		0	1								2016	0	0	0		-525	200	175	-450	275	5	-625	-587.5	37.5	16	15
3674		56	0	0	0	0	0	1	0	0				2	6	0	12					1		0	1					0	0		2016	16.6667	0	1		-175	0		-225	0		-175	-225	50	10	13
4306		56	0	1	0	0	0	0	0	0				3	3	1	15					1		0	1					0	1		2016					-100	125	85	-100	125	85	-162.5	-162.5	0	17	19
4380		56	1	0	0	0	0	0	0	0				4	4	0	15					1		0	1					0	0		2016					-800	0		-800	0		-800	-800	0	15	16
4506		56	1	0	0	0	0	0	0	0				6	6	0	15					0		0	0					0	0		2016					-50	50	80	-50	0		-75	-50	25	13	15
4796		56	1	0	0	0	0	0	0	0				6	6	0	15					0		0	0					0	0		2016					25	75	50	25	75	140	-12.5	-12.5	0	16	17
5116		56	0	0	0	0	0	0	0	0				6	6	0	15					0		0	0					0	0		2016					-725	0		-700	50	110	-725	-725	0	15	15
5257		56	1	0	0	0	0	0	0	0				6	6	0	15					0		0	0					0	0		2016					100	150	90	125	175	90	25	37.5	12.5	19	19
5409		56	1	0	0	0	0	0	0	0						0	15							0						0	0		2016					-1200	50	100	-1100	0		-1225	-1100	125	21	18
5481		56	0	0	0	0	0	0	0	0				4	4	0	15					1		0	1					0	0		2016					-850	150	180	-800	75	150	-925	-837.5	87.5	16	15
5510		56	0	0	0	0	0	0	0	0				6	6	0	15					0		0	0					0	0		2016					50	50	75	50	25	100	25	37.5	12.5	13	11
5528		56	0	1	0	1	0	1	0	0				6	6	1	15					0		0	0					0	1		2016					-200	75	160	-150	100	180	-237.5	-200	37.5	11	11
5654		56	0	0	0	1	0	0	0	0						0	15							0						0	0		2017					-700	100	180	-650	75	180	-750	-687.5	62.5	17	18
5941		56	0	0	0	0	0	0	0	0						0														0	0		2017					100	150	80	125	150	100	25	50	25	14	15
6069		56	0	0	0	0	0	0	0	1						0														0	0		2017					-400	0		-475	0		-400	-475	75	15	16
7104		56	0	1	0	0	1	0	0	0							15							0						0	0		2019					-400	0		-400	0		-400	-400	0	9	11
7778		56	1	1	0	0	0	0	0	0				1	1	1	15					1		0	1					0	1		2019					-675	25	90	-750	100	175	-687.5	-800	112.5	9	11
8083		56	0	1	0	1	0	1	0	0				1	1	0	15	0	0			1		0	1		1	1		0	0		2019					-150	0		-150	50	30	-150	-175	25	7	7
8238		56	1	0	0	0	0	1	0	0				6	6	1	15					0		0	0					0	0		2019
8261		56	0	1	0	0	0	0	1	0		2	7	2	2	0	15	1	1			1	1	0	1	1	1	1		0	0		2019					-975	100	80	-925	100	100	-1025	-975	50	14	11
8454		56	0	1	0	0	0	0	0	0				6	6	0	15	1	1			0		0	0		1	1		0	0		2020					-175	300	175	0	0		-325	0	325	16	16
5298		56	1	1	0	0	0	0	0	0				6	6	0	15					0		0	0					0	0		2016					-850	0		-800	0		-850	-800	50	11	11	104
4958		56	1	0	0	0	0	0	1	0				6	6	0	15					0		0	0					0	0		2016					-50	75	165	-50	75	165	-25	50	135	15	15	104
2468		56	0	1	0	1	0	1	0	0				2	2	0	15					1		0	1					0	0		2016	50	50	2		150	0		100	50	100	150	75	75	14	13	96
4373		56	1	0	0	0	0	0	0	0				3	3	1	15					1		0	1					0	1		2016					0	125	80	0	150	90	-62.5	-75	12.5	9	10	88
996		56	0	1	0	0	0	0	0	0				6	6	0	15					0		0	0					0	0		2015	16.6667	50	1		-650	0		-550	50	50	-650	-575	75	13	12	88
3197		56	0	0	0	0	0	0	1	0				3	3	1	15					1		0	1					0	1		2016	16.6667	0	0		-450	0		-450	50	160	-450	-475	25	21	20	86
1375		56	1	0	0	0	0	0	0	0				6	6	0	20					0		0	0					0	0		2015	0	0	0		-475	0		-550	100	40	-475	-600	125	17	16	81
6575		56	1	0	0	0	0	0	0	1				6	6	0	15					0		0	0					0	0		2018					100	50	105	175	50	80	75	150	75	14	11	135
6219		56	1	0	0	0	0	0	0	0				6	6	0	15					0		0	0					0	0		2017					-50	50	50	-100	0		-75	-100	25	17	16	133
6333		56	0	0	0	1	0	0	1	0		2	2	0	0	2	15	2	3			1	1	0	1	1	1	1		1	1		2017					125	50	100	125	25	90	100	112.5	12.5	16	14	116
6781		56	0	0	0	0	0	0	0	0				6	6	0	15					0		0	0					0	0		2019					50	125	95	50	125	90	-12.5	-12.5	0	14	14	78
6142		56	1	0	0	0	0	0	0	0				6	6	0	15					0		0	0					0	0		2017					-25	75	55	0	25	100	-62.5	-12.5	50	14	12	100
740		56	0	1	0	0	0	0	0	0				6	6	0	15					0		0	0					0	0		2015	16.6667	50	1		0	0		75	75	120	0	37.5	37.5	16	13	108
6935		56	0	1	0	0	0	0	0	0		36	36	1	1	1	15					1	0	0	1	0				0	1		2019					-425	200	180	-350	250	180	-525	-475	50	14	11	85
7693		56	0	0	0	0	0	0	0	0				3	3	1	8					1		1	1					0	1		2019					50	125	95	50	125	90	-12.5	-12.5	0	13	13	78
7425		56	1	0	0	0	0	0	1	0				6	6	0	15					0		0	0					0	0		2019					-325	25	160	-275	0		-337.5	-275	62.5	14	16	110
7047		56	0	0	0	0	0	0	0	0				4	4	0	15	1	1			1		0	1		1	1		0	0		2019					-250	50	160	-225	0		-275	-225	50	11	14	124
8141		56	0	1	0	1	1	1	0	0		1	4	1	1	0	15	1	1			1	1	0	1	1	1	1		0	0		2019					-75	75	25	-25	75	170	-112.5	-62.5	50	15	17	90
4594		56	0	0	0	0	0	0	0	0				6	6	0	15					0		0	0					0	0		2016					-525	50	100	-650	0		-550	-650	100	19	20	88
7141		56	0	0	0	0	0	0	1	0		30	35	6	6	0	15	8	8			0	0	0	0	0	0	0		0	0		2019					-1550	50	180	-1600	50	40	-1575	-1625	50	13	13	46
7715		56	0	1	0	1	1	0	0	0		17	30	0	0	0	15					1	0	0	1	0				0	0		2019					-650	100	180	-700	100	10	-700	-750	50	15	14	79
8393		56	0	1	0	0	0	0	1	0		7	22	1	1	0	15					1	0	0	1	0				0	0		2020					-900	0		-1000	50	115	-900	-1025	125	12	11	77
8617		56	0	0	0	0	0	0	0	0		9	27	3	3	0	15					1	0	0	1	0				0	0		2020					50	100	25	225	125	145	0	162.5	162.5	16	19	89
8021		56	0	0	0	1	0	0	0	0		12	5	6	6	0	15					0	1	0	0	0				0	0		2019					225	250	110	300	300	90	100	150	50	16	17	61
6878		56	0	0	0	0	0	1	0	0		35	35	2	2	0	15					1	0	0	1	0				0	0		2019					-150	100	90	-50	75	115	-200	-87.5	112.5	19	19	102
7670		56	0	0	0	0	0	0	1	0		9	19	1	1	1	15					1	0	0	1	0				0	1		2019					150	100	90	150	50	90	100	125	25	15	16	91
152		55	0	1	0	0	0	0	0	0		1	1	1	1	2	20					1	1	0	1	1				1	1		2015	16.6667	50	1		0	25	60	-50	0		-12.5	-50	37.5	15	13
234		55	0	0	0	0	0	0	0	0				2	2	2	2					1		1	1					1	1		2015	0	0	0
466		55	1	0	0	0	0	0	0	0				7	7	0	15					0		0	0					0	0		2015	0	0	0		-800	0		-800	0		-800	-800	0	15	15
778		55	1	0	0	0	0	0	0	0				6	6	0	15					0		0	0					0	0		2015	0	0	0		-125	0		-175	0		-125	-175	50	13	11
1019		55	0	1	0	0	0	1	0	0				2	2	2	8					1		1	1					1	1		2015	33.3333	50	2		0	0		0	0		0	0	0	14	14
1023		55	0	1	0	1	0	0	1	0				4	4	0	12					1		0	1					0	0		2015	50	50	1		150	0		150	0		150	150	0	16	16
1052		55	0	1	0	0	0	0	0	0				3	3	1	15					1		0	1					0	1		2015	16.6667	50	1		-1500	300	170	-1400	300	180	-1650	-1550	100	13	11
1069		55	0	0	0	0	0	0	0	0				6	6	0	15					0		0	0					0	0		2015	0	0	0		-850	50	125	-700	175	180	-875	-787.5	87.5	15	15
1153		55	0	1	0	0	0	1	1	0				3	6	1	15					1		0	1					0	1		2015	50	50	2		-375	75	80	-225	175	105	-412.5	-312.5	100	13	12
1359		55	0	0	0	0	0	0	0	0				4	4	0	5					1		1	1					0	0		2015	0	0	0		-700	0		-650	0		-700	-650	50	14	13
1415		55	1	0	0	0	0	0	0	0				7	7	0	15					0		0	0					0	0		2015	0	0	0		-1075	0		-1200	50	140	-1075	-1225	150	11	10
1421		55	0	1	0	0	0	1	0	0				6	6	2	12					0		0	0					1	1		2015	33.3333	50	2		-600	0		-525	0		-600	-525	75
1560		55	0	0	0	0	0	0	0	0				3	3	0	3					1		1	1					0	0		2015	0	0	0		-250	0		-275	0		-250	-275	25	16	18
1719		55	0	0	0	1	0	0	0	0				6	6	0	15					0		0	0					0	0		2015	16.6667	0	0		-75	75	70	-325	100	90	-112.5	-375	262.5	17	18
1965		55	1	0	0	0	0	0	0	0				6	6	0	15					0		0	0					0	0		2015	0	0	0		-325	100	80	-275	75	130	-375	-312.5	62.5	16	16
1978		55	1	0	0	0	0	1	0	0				6	6	0	12					0		0	0					0	0		2015	16.6667	0	1		-300	175	30	-275	125	170	-387.5	-337.5	50	19	20
1983		55	1	0	0	0	0	0	0	0				4	4	0	12					1		0	1					0	0		2015	0	0	0		-800	0		-800	0		-800	-800	0	13	13
2122		55	1	0	0	0	0	0	0	0				6	6	0	15					0		0	0					0	0		2016	0	0	0		25	225	100	50	100	80	-87.5	0	87.5	12	12
2222		55	0	0	0	0	0	0	0	0				3	3	0	15					1		0	1					0	0		2016	0	0	0		-450	50	60	-425	25	120	-475	-437.5	37.5	16	16
2605		55	1	0	0	0	0	0	0	0				6	6	0	15					0		0	0					0	0		2016	0	0	0		-650	0		-600	0		-650	-600	50	9	9
2622		55	1	1	0	0	0	0	0	0				4	4	1	15					1		0	1					0	1		2016	16.6667	50	1		-50	75	90	-25	25	100	-87.5	-37.5	50	13	14
2839		55	1	0	0	0	0	0	0	0				3	3	0	15					1		0	1					0	0		2016	0	0	0		-325	100	90	-300	100	90	-375	-350	25	17	16
3025		55	0	0	0	0	0	0	0	0				1	1	0	15					1		0	1					0	0		2016	0	0	0		50	0		25	100	155	50	-25	75	18	17
3028		55	0	0	0	0	0	0	0	0				6	6	0	15					0		0	0					0	0		2016	0	0	0		-100	125	15	-50	50	160	-162.5	-75	87.5	9	10
3898		55	1	0	0	0	0	0	0	0				6	6	0	15					0		0	0					0	0		2016	0	0	0		0	0		50	250	180	0	-75	75	17	15
3972		55	0	0	0	0	0	0	0	0				6	6	0	15					0		0	0					0	0		2016	0	0	0		-125	0		-150	0		-125	-150	25	14	17
3998		55	1	0	0	0	0	0	0	0				6	6	0	15					0		0	0					0	0		2016	0	0	0		50	175	100	0	75	110	-37.5	-37.5	0	9	12
4157		55	0	1	0	0	0	0	0	0				6	6	2	15					0		0	0					1	1		2016	16.6667	50	1		-1050	75	170	-1075	50	180	-1087.5	-1100	12.5	15	13
4208		55	0	1	0	0	0	0	0	0				2	2	2	15					1		0	1					1	1		2016					-200	0		-225	50	115	-200	-250	50	13	14
4320		55	0	0	0	0	0	0	0	0				1	1	0	15					1		0	1					0	0		2016					-225	25	130	-125	75	130	-237.5	-162.5	75	10	9
4480		55	0	0	0	0	0	0	0	0				5	5	1	15					1		0	1					0	1		2016					-50	0		-100	50	160	-50	-125	75	12	12
4970		55	0	0	0	0	0	0	0	0				6	6	0	15					0		0	0					0	0		2016					-300	0		-275	0		-300	-275	25	14	15
5417		55	0	0	0	0	0	0	0	0				6	6	0	15					0		0	0					0	0		2016					-525	50	90	-550	50	90	-550	-575	25	10	10
5563		55	0	0	0	0	0	0	0	0						0	15							0						0	0		2016					-150	0		-100	0		-150	-100	50	14	12
5587		55	0	0	0	0	0	0	0	0				3	3	0	15					1		0	1					0	0		2017					-425	50	15	-425	50	15	-450	-450	0	13	13
5588		55	1	0	0	0	0	0	0	0				3	6	0	15					1		0	1					0	0		2017					50	100	170	-700	100	180	0	-750	750	16	14
5781		55	0	0	0	0	0	0	0	0				3	3	0	15					1		0	1					0	0		2017					-650	100	20	-650	200	5	-700	-750	50	18	19
5857		55	1	0	0	1	0	0	0	0				6	6	1	15					0		0	0					0	1		2017					-100	125	95	-75	100	80	-162.5	-125	37.5	16	16
7684		55	0	1	0	0	0	0	0	0		5	4	1	1	2	15	0	0			1	1	0	1	1	1	1		1	1		2019					-25	0		-50	0		-25	-50	25	12	14
7816		55	1	0	0	0	0	0	0	0				6	6	0	15	8	8			0		0	0		0	0		0	0		2019					0	50	90	-25	75	80	-25	-62.5	37.5	12	10
1193		55	0	0	0	1	0	0	0	0				3	3	0	5					1		1	1					0	0		2015	16.6667	0	0		-355	0		-575	25	175	-355	-587.5	232.5	14	16	111
2418		55	1	0	0	0	0	0	0	0				6	6	2	15					0		0	0					1	1		2016	0	0	0		-300	50	30	-450	50	130	-325	-475	150	14	14	118
1166		55	0	0	0	1	0	0	0	0				7	7	0	15					0		0	0					0	0		2015	16.6667	0	0		-475	75	30	-700	75	140	-512.5	-737.5	225	13	15	114
1140		55	0	0	0	0	0	0	0	0				6	6	0	15					0		0	0					0	0		2015	0	0	0		-475	75	180	-625	50	180	-512.5	-650	137.5	16	15	106
815		55	1	0	0	0	0	0	0	0				7	7	1	20					0		0	0					0	1		2015	0	0	0		-500	25	90	-425	25	90	-512.5	-437.5	75	16	16	95
5966		55	0	1	0	0	0	1	0	0				1	1	1	15					1		0	1					0	1		2017					0	0		0	0		0	0	0	18	18	103
1187		55	0	0	0	0	0	0	1	0				4	4	0	5					1		1	1					0	0		2015	16.6667	0	0		-525	50	100	-650	50	75	-550	-675	125	19	20	88
2680		55	1	0	0	0	0	0	0	0				6	6	0	15					0		0	0					0	0		2016	0	0	0		-350	100	105	-275	75	75	-400	-312.5	87.5	13	12	102
4649		55	0	0	0	0	0	0	0	0		12	35	6	6	0	15					0	0	0	0	0				0	0		2016					75	100	90	75	50	80	25	50	25	13	14	88
1741		55	1	0	0	0	0	0	0	0		35	12	6	6	1	15					0	0	0	0	0				0	1		2015	0	0	0		-600	100	80	-525	0		-650	-525	125	13	14	75
2668		55	0	0	0	0	0	0	0	0				6	6	0	15					0		0	0					0	0		2016	0	0	0		-1075	75	180	-1075	50	180	-1112.5	-1100	12.5	16	15	79
997		55	1	0	0	1	0	1	1	0				3	6	0.5	12					1		0	1					0	1		2015	50	0	1		-375	0		0	0		-375	0	375	10	11	90
6586		55	1	0	0	0	0	0	0	0		35	35	3	8	0	15					1	0	0	1	0				0	0		2018					-25	50	90	0	50	80	-50	-25	25	20	20	122
6457		55	0	0	0	0	0	0	0	0		5	15	4	4	0	15					1	1	0	1	1				0	0		2018					-25	100	20	0	100	20	-75	-50	25	18	17	132
6390		55	1	0	0	0	0	0	0	0				1	1	1	15					1		0	1					0	1		2018					-300	50	60	-250	0		-325	-250	75	17	16	101
6944		55	1	1	0	0	0	0	0	0		27	26	6	6	0	15	2	3			0	0	0	0	0	1	1		0	0		2019					-450	75	65	-400	75	105	-487.5	-437.5	50	14	15	112
4990		55	1	0	0	0	0	0	0	0				4	4	2	15	0	0			1		0	1		1	1		1	1		2016	0	0	0		-400	0		-250	100	65	-400	-300	100	13	11	113
6756		55	1	1	0	0	0	1	1	0				1	1	0	5	0	0			1		1	1		1	1		0	0		2019					-125	100	90	-100	50	110	-175	-125	50	20	23	85
738		55	0	0	0	0	0	0	0	0		16	11	7	7	0	20					0	0	0	0	0				0	0		2015	0	0	0		-75	0		-25	0		-75	-25	50	11	11	93
6701		55	1	1	0	0	0	0	1	0				2	2	0	15					1		0	1					0	0		2019					-675	75	105	-675	50	80	-712.5	-700	12.5	13	14	80
5225		55	0	0	0	0	1	0	0	0		17	10	2	2	2	15					1	0	0	1	0				1	1		2016					-325	50	95	-325	50	65	-350	-350	0	17	18
3778		55	1	0	0	0	0	0	0	0				6	6	0	15					0		0	0					0	0		2016	0	0	0		-650	0		-750	0		-650	-750	100	17	17	92
8157		55	1	0	0	0	0	0	0	0				6	6	0	15					0		0	0					0	0		2019					-850	0		-900	0		-850	-900	50	15	17	77
7441		55	1	0	0	0	0	0	0	0				1	1	0	15					1		0	1					0	0		2019					-850	100	135	-825	100	50	-900	-875	25	17	17	46
8459		55	1	0	0	0	0	0	1	0				1	1	1	15					1		0	1					0	1		2020					-850	0		-900	0		-850	-900	50	12	14	79
6853		55	0	1	0	1	0	0	1	0		35	35	1	1	2	15					1	0	0	1	0				1	1		2019					200	100	85	175	150	95	150	100	50	17	16	79
7301		55	0	0	0	0	0	1	0	0		16	17	2	2	0	15					1	0	0	1	0				0	0		2019					-100	125	100	-75	100	70	-162.5	-125	37.5	14	15	90
4574		55	0	0	0	0	0	0	0	1				6	6	0	15					0		0	0					0	0		2016					-1000	125	35	-1000	0		-1062.5	-1000	62.5	12	13	52
6987		55	0	0	0	0	0	0	0	0		19	13	4	4	0	8					1	0	1	1	0				0	0		2019					150	0		225	0		150	225	75	9	10	110
3115		55	1	0	0	0	0	0	0	0				6	6	1	15					0		0	0					0	1		2016	0	0	0		-175	0		-125	0		-175	-125	50	11	11	104
7999		55	0	0	0	0	0	1	0	0		25	22	6	2	0	8					1	0	1	0	0				0	0		2019					0	50	50	-75	50	120	-25	-100	75	17	16	89
8611		55	1	0	0	1	0	0	0	0		7	6	2	2	0	15					1	0	0	1	0				0	0		2020					-700	100	180	-600	0		-750	-600	150	15	15	65
5384		55	1	1	0	0	0	0	0	0				3	3	0	15					1		0	1					0	0		2016					-625	0		-500	75	90	-625	-537.5	87.5	14	14	73
4533		55	0	0	0	0	0	0	0	0		16	11	3	3	0	15	7	7			1	0	0	1	0	0	0		0	0		2016					-50	0		-50	0		-50	-50	0	10	12	96
6702		55	0	0	0	0	0	0	1	0				2	2	1	15					1		0	1					0	1		2019					-275	100	90	-225	100	100	-325	-275	50	13	12	77
157		54	0	0	0	0	0	0	0	0				4	4	0	11					1		0	1					0	0		2015	0	0	0		25	0		150	25	120	25	137.5	112.5	12	11
182		54	0	0	0	0	0	0	1	0		17	10	7	7	2	15					0	0	0	0	0				1	1		2015	16.6667	0	0		-325	0		-325	0		-325	-325	0	15	14
187		54	1	0	0	0	0	0	0	0				7	7	0	8					0		1	0					0	0		2015	0	0	0		-300	50	80	-275	125	90	-325	-337.5	12.5	14	12
208		54	0	1	0	0	0	1	0	0	0	18	16	5	5	1	5					1	0	1	1	0				0	1		2015	33.3333	50	2		-325	75	40	-275	0		-362.5	-275	87.5	11.3	13.3
493		54	1	0	0	0	0	0	0	0				7	7	0	7					0		1	0					0	0		2015	0	0	0
523		54	0	1	0	0	0	0	0	0				3	3	1	12					1		0	1					0	1		2015	16.6667	50	1		-475	0		-550	25	120	-475	-562.5	87.5	13	13
546		54	0	0	0	0	1	0	0	0				4	4	0	12					1		0	1					0	0		2015	16.6667	0	0		-250	300	180	-100	150	180	-400	-175	225	14	14
550		54	0	0	0	0	1	0	0	0				6	6	0	4					0		1	0					0	0		2015	16.6667	0	0		-350	75	180	-300	175	180	-387.5	-387.5	0	11	10
703		54	0	0	0	0	0	0	0	0				3	3	0	12					1		0	1					0	0		2015	0	0	0		-375	0		-175	125	95	-375	-237.5	137.5
1179		54	0	1	0	1	0	0	0	0				2	2	0	8					1		1	1					0	0		2015	33.3333	50	1		-350	100	100	-375	100	100	-400	-425	25	11	11
1237		54	0	1	0	0	0	0	0	0				6	6	1	5					0		1	0					0	1		2015	16.6667	50	1		-225	25	80	-150	50	100	-237.5	-175	62.5	14	13
1403		54	0	0	0	0	0	0	0	0				3	3	0	15					1		0	1					0	0		2015	0	0	0		-300	75	90	-350	25	105	-337.5	-362.5	25	16	17
1418		54	1	0	0	0	0	0	0	0				3	3	0	7					1		1	1					0	0		2015	0	0	0		-600	0		-550	0		-600	-550	50	17	18
1524		54	0	0	0	0	0	1	1	0				3	3	0	12					1		0	1					0	0		2015	33.3333	0	1		-650	0		-600	50	150	-650	-625	25	20	22
2032		54	0	1	0	0	0	0	0	0				4	4	2	12					1		0	1					1	1		2016	16.6667	50	1		-25	100	95	-50	0		-75	-50	25	17	14
2068		54	0	0	0	0	0	0	0	0		6	8	6	6	2	15					0	0	0	0	0				1	1		2016	0	0	0		50	0		0	0		50	0	50	14	15
2113		54	0	1	0	0	0	0	0	0				6	6	0	15					0		0	0					0	0		2016	16.6667	50	1		-375	75	150	-525	75	180	-412.5	-562.5	150	14	13
3274		54	0	0	0	0	0	0	0	0				2	2	0	12					1		0	1					0	0		2016	0	0	0		-400	50	170	-450	50	170	-425	-475	50	17	19
3275		54	0	0	0	0	0	0	0	0				6	6	0	15					0		0	0					0	0		2016	0	0	0		-1200	100	90	-1200	150	120	-1250	-1275	25	15	15
3855		54	1	0	0	0	0	0	0	0				6	6	0	15					0		0	0					0	0		2016	0	0	0		-675	0		-875	0		-675	-875	200	15	15
3999		54	0	0	0	0	0	0	0	0				6	6	0	15					0		0	0					0	0		2016	0	0	0		50	175	180	25	175	180	-37.5	-62.5	25	16	16
4091		54	0	0	0	0	0	0	0	0				6	6	0	15					0		0	0					0	0		2016	0	0	0		-950	75	20	-1350	50	90	-987.5	-1375	387.5	14	13
4217		54	0	0	0	0	0	0	0	0				2	2	0	15					1		0	1					0	0		2016					-250	0		-225	50	60	-250	-250	0	12	13
4652		54	0	0	0	0	0	0	0	0				6	3	1	15					1		0	0					0	1		2016					-125	125	85	-250	100	80	-187.5	-300	112.5	15	16
5023		54	0	0	0	0	0	0	0	0				2	2	0	15					1		0	1					0	0		2016					-525	0		-400	0		-525	-400	125	16	13
5079		54	0	0	0	0	0	0	0	0						0	15							0						0	0		2016					-175	75	95	-175	100	95	-212.5	-225	12.5	14	12
5263		54	0	0	0	0	0	0	0	0				3	3	0	15					1		0	1					0	0		2016					-375	125	180	-375	50	10	-437.5	-400	37.5	13	14
5352		54	0	0	0	0	0	0	0	0				6	6	0	15					0		0	0					0	0		2016					-150	50	60	-250	0		-175	-250	75	11	11
5378		54	0	0	0	0	0	0	0	0				1	1	0	15					1		0	1					0	0		2016					-600	50	10	-375	100	15	-625	-425	200	14	15
5416		54	0	0	0	0	0	0	0	0				2	2	0	15					1		0	1					0	0		2016					-200	100	80	-200	125	90	-250	-262.5	12.5	14	12
5422		54	0	1	0	0	0	0	0	0						0	15							0						0	0		2016					-750	0		-850	0		-750	-850	100	14	12
5445		54	1	0	0	1	0	0	0	0				6	6	0	15					0		0	0					0	0		2016					500	0		550	0		500	550	50	15	15
5484		54	0	0	0	0	0	0	0	0				2	2	0	15					1		0	1					0	0		2016					-225	125	180	-100	125	180	-287.5	-162.5	125	10	10
5533		54	0	0	0	0	0	0	0	0				2	2	0	15					1		0	1					0	0		2016					-200	0		-200	0		-200	-200	0	10	11
5794		54	0	0	0	0	0	0	0	0				6	6	0	15					0		0	0					0	0		2017					-400	125	10	-425	125	180	-462.5	-487.5	25	10	10
5795		54	0	0	0	1	0	0	1	0				3	3	1	15					1		0	1					0	1		2017					-225	75	160	-225	25	125	-262.5	-237.5	25	15	14
5833		54	0	1	0	1	0	1	0	0						1	15							0						0	1		2017					325	50	80	400	125	105	300	337.5	37.5	15	14
5916		54	1	1	0	0	1	0	0	0				5	4	0						1			1					0	0		2017					-150	100	85	-50	50	60	-200	-75	125	15	13
5936		54	0	1	0	0	1	1	0	0				1	1	2	15					1		0	1					1	1		2017					-150	25	90	-125	0		-162.5	-125	37.5	16	14
5972		54	0	0	0	0	0	1	0	0				2	2	1	15					1		0	1					0	1		2017					-200	75	85	-175	25	80	-237.5	-187.5	50	14	13
7251		54	1	0	0	0	0	0	1	0				2	2	0	15					1		0	1					0	0		2019					-25	175	80	0	175	90	-112.5	-87.5	25	19	16
7688		54	0	0	0	0	0	0	0	0				3	3	1	15					1		0	1					0	1		2019					-250	50	20	-275	25	110	-275	-287.5	12.5	14	15
7731		54	0	1	0	0	0	1	0	0				2	2	0	15					1		0	1					0	0		2019					-775	50	180	-725	50	10	-800	-750	50	16	16
7879		54	0	0	0	0	0	0	0	0				6	6	0	15					0		0	0					0	0		2019					0	100	180	-50	0		-50	-50	0	11	12
8566		54	0	0	0	0	0	0	1	0		3	6	1	1	0	15					1	1	0	1	1				0	0		2020					0	0		25	50	90	0	0	0	15	17
1275		54	0	1	0	0	0	0	0	0				3	3	2	8					1		1	1					1	1		2015	16.6667	50	1		-325	225	175	-300	150	175	-437.5	-375	62.5	13	14	112
2097		54	0	1	0	0	0	0	0	0				2	2	0	5					1		1	1					0	0		2016	16.6667	50	1		-50	0		-100	25	80	-50	-112.5	62.5	17	18	118
1755		54	1	1	0	0	0	0	0	0				6	6	0	15					0		0	0					0	0		2015	16.6667	50	1		175	125	180	125	25	145	112.5	112.5	0	10	9	106
1229		54	1	0	0	1	0	0	0	0				6	6	1	15					0		0	0					0	1		2015	16.6667	0	0		-775	0		-700	0		-775	-700	75	13	12	105
642		54	0	0	0	0	0	1	0	0				6	6	0	15					0		0	0					0	0		2015	16.6667	0	1		-875	100	180	-650	50	10	-925	-675	250	13	11	103
5213		54	0	0	0	0	0	0	0	0				6	6	0	15					0		0	0					0	0		2016					0	25	70	0	100	165	-12.5	-50	37.5	8	11	98
6128		54	1	0	0	0	0	0	0	0				6	6	0	15					0		0	0					0	0		2017					-250	100	85	-225	100	100	-300	-275	25	14	13	95
438		54	1	0	0	0	0	0	0	0				6	6	0	20					0		0	0					0	0		2015	0	0	0		-50	150	90	-175	125	90	-125	-237.5	112.5	13	15	109
5505		54	1	0	0	0	0	0	0	0				6	6	0	15					0		0	0					0	0		2016					-125	100	120	-300	0		-175	-300	125	17	17	120
8041		54	0	0	0	0	0	0	0	0		11	11	1	1	0	15					1	0	0	1	0				0	0		2019					0	125	70	100	150	95	-62.5	25	87.5	18	21	102
6549		54	0	0	0	1	0	0	0	1				4	2	0	8					1		1	1					0	0		2018					-325	0		-325	0		-325	-325	0	19	19	116
6904		54	0	1	0	0	0	0	1	0				1	1	0	15					1		0	1					0	0		2019					-25	0		-25	0		-25	-25	0	10	11	82
7249		54	0	0	0	0	0	0	0	0		5	5	3	3	1	15	1	1			1	1	0	1	1	1	1		0	1		2019					-800	50	100	-800	0		-825	-800	25	15	13	119
7029		54	0	1	0	0	0	1	0	0				1	1	1	15					1		0	1					0	1		2019					-600	0		-600	0		-600	-600	0
1473		54	0	0	0	1	1	1	1	0		1	6	3	3	1	5					1	1	1	1	1				0	1		2015	66.6667	0	1		0	50	100	-325	100	30	-25	-375	350	16	18	65
7781		54	1	1	0	0	0	1	0	0		6	10	2	2	0	15					1	0	0	1	0				0	0		2019					-600	150	15	-700	100	120	-675	-750	75	15	15	69
3742		54	1	0	0	0	0	0	0	0				6	6	0	15					0		0	0					0	0		2016	0	0	0		-100	100	95	-75	125	85	-150	-137.5	12.5	13	14	98
4123		54	1	0	0	0	0	0	0	0				6	6	0	15					0		0	0					0	0		2016	0	0	0		-625	0		-475	0		-625	-475	150	21	21	100
8234		54	0	0	0	0	0	0	0	0		7	2	1	1	0	15					1	1	0	1	0				0	0		2019					-1125	200	95	-1175	175	105	-1225	-1262.5	37.5	10	11	65
8001		54	0	1	0	1	0	0	1	0		23	28	1	1	0	15					1	0	0	1	0				0	0		2019					0	150	100	0	200	80	-75	-100	25	18	18	124
6618		54	1	0	0	0	1	0	0	0				4	4	0	15					1		0	1					0	0		2019					-50	75	90	-25	50	80	-87.5	-50	37.5	13	13	112
7152		54	0	0	0	0	0	0	0	0				2	2	0	15					1		0	1					0	0		2019					-700	50	120	-600	50	30	-725	-625	100	16	14	72
8455		54	1	0	0	1	1	0	0	0				3	3	0	15					1		0	1					0	0		2020					100	50	80	100	75	105	75	62.5	12.5	14	12	87
8376		54	0	0	0	0	0	0	0	1				3	3	0	15					1		0	1					0	0		2020					-900	75	20	-800	75	180	-937.5	-837.5	100	16	16	78
7513		54	0	1	0	1	0	0	0	0				2	2	1	15					1		0	1					0	1		2019					-950	0		-850	0		-950	-850	100	12	12	81
7216		54	0	0	0	1	0	0	1	0		10	10	1	1	0	15	0	0			1	0	0	1	0	1	1		0	0		2019					0	0		0	0		0	0	0	18	17	89
5161		54	0	0	0	0	0	0	0	0		35	35	1	1	0	15	1	1			1	0	0	1	0	1	1		0	0		2016					-175	100	80	-100	75	115	-225	-137.5	87.5	24	21	104
5354		54	0	1	0	0	0	1	0	0				6	6	0	15					0		0	0					0	0		2016					100	50	100	100	50	100	75	75	0	12	12	103
93		53	0	0	0	0	0	0	0	0	0			6	6	0	4	2	2			0		1	0		1	1		0	0		2015	0	0	0		-100	75	90	-650	100	90	-137.5	-700	562.5	13	12.7
169		53	1	1	0	1	0	0	1	0	0	6	10	3	3	0	13	5	10			1	0	0	1	0	0	1		0	0		2015	50	50	1		-300	50	180	-200	0		-325	-200	125	19	21
463		53	0	0	0	0	0	0	0	0				3	3	0	7					1		1	1					0	0		2015	0	0	0		-150	0		-175	0		-150	-175	25	17	17
576		53	1	0	0	0	0	0	0	0				3	3	1	15					1		0	1					0	1		2015	0	0	0		-325	0		-250	50	115	-325	-275	50	17	17
626		53	0	1	0	0	0	0	0	0				6	6	1	15					0		0	0					0	1		2015	16.6667	50	1		-525	150	180	-375	75	180	-600	-412.5	187.5	15	16
652		53	1	0	0	0	0	0	0	0				3	3	0	4					1		1	1					0	0		2015	0	0	0
877		53	1	0	0	0	0	0	0	0				7	7	0	15					0		0	0					0	0		2015	0	0	0
1051		53	0	1	0	0	0	0	0	0				3	3	1	12					1		0	1					0	1		2015	16.6667	50	1		-725	0		-750	0		-725	-750	25	10	10
1188		53	0	0	0	0	0	0	0	0				3	3	0	12					1		0	1					0	0		2015	0	0	0		-525	25	100	-425	25	65	-537.5	-437.5	100	11	12
1223		53	1	0	0	0	0	0	0	0				7	7	0	12					0		0	0					0	0		2015	0	0	0		-375	50	135	-350	0		-400	-350	50	13	15
1290		53	0	0	0	0	0	1	0	0				6	6	0	7					0		1	0					0	0		2015	16.6667	0	1		150	50	105	125	50	90	125	100	25	16	19
1385		53	1	0	0	0	0	0	0	0				7	7	0	15					0		0	0					0	0		2015	0	0	0		-1000	125	80	-1100	50	180	-1062.5	-1125	62.5	11	11
1413		53	0	0	0	0	0	0	0	0				6	6	0	12					0		0	0					0	0		2015	0	0	0		-525	0		-450	0		-525	-450	75	15	14
1433		53	1	0	0	0	0	0	0	0				4	4	0	15					1		0	1					0	0		2015	0	0	0		-750	100	180	-650	200	160	-800	-750	50	16	17
1822		53	0	0	0	0	0	0	0	0				6	6	0	12					0		0	0					0	0		2015	0	0	0		-125	125	85	-300	100	80	-187.5	-350	162.5	13	12
2816		53	0	0	0	0	0	0	0	0				3	3	0	7					1		1	1					0	0		2016	0	0	0		-825	25	135	-575	0		-837.5	-575	262.5	14	14
2882		53	1	0	0	0	0	0	0	0				6	6	0	15					0		0	0					0	0		2016	0	0	0		-500	0		-500	0		-500	-500	0	16	14
3267		53	0	0	0	0	0	0	0	0				3	3	0	12					1		0	1					0	0		2016	0	0	0		-150	0		-150	0		-150	-150	0	11	14
3317		53	1	0	0	0	0	0	0	0				4	4	0	15					1		0	1					0	0		2016	0	0	0		0	150	80	0	75	90	-75	-37.5	37.5	15	14
3468		53	0	1	0	1	0	0	1	0				1	1	0	12					1		0	1					0	0		2016	50	50	1		25	75	80	-25	25	90	-12.5	-37.5	25	10	10
3745		53	1	0	0	1	0	0	0	0				8	8	0	15					0		0	0					0	0		2016	16.6667	0	0		-550	75	5	-600	50	165	-587.5	-625	37.5	15	15
3748		53	0	0	0	0	0	0	0	0				6	6	0	15					0		0	0					0	0		2016	0	0	0		-250	250	180	-225	150	180	-375	-300	75	13	11
3885		53	0	0	0	0	0	0	0	0				3	3	0	15					1		0	1					0	0		2016	0	0	0		-600	0		-650	0		-600	-650	50	20	20
4162		53	0	0	0	0	0	0	0	0				6	6	0	15					0		0	0					0	0		2016	0	0	0		50	25	85	25	50	90	37.5	0	37.5	14	15
4326		53	1	0	0	0	0	0	1	0				6	6	0	8					0		1	0					0	0		2016					-325	0		-425	0		-325	-425	100	15	16
4501		53	0	1	0	0	0	0	0	0				2	2	1	15					1		0	1					0	1		2016					-75	50	70	-50	50	90	-100	-75	25	11	12
4855		53	1	1	0	1	0	0	0	0		6	10	3	3	0	15	5	10			1	0	0	1	0	0	1		0	0		2016					-225	75	145	-150	75	40	-262.5	-187.5	75	19	20
5264		53	0	0	0	0	0	0	0	0						0	15							0						0	0		2016					-350	0		-350	0		-350	-350	0	18	15
5314		53	0	1	0	0	0	0	0	0						0	15							0						0	0		2016					-600	75	10	-600	50	10	-637.5	-625	12.5	18	17
5372		53	0	0	0	0	0	0	0	0				1	1	0	15					1		0	1					0	0		2016					-775	125	40	-650	100	150	-837.5	-700	137.5	14	15
5446		53	0	1	0	0	0	1	0	0				1	1	2	15					1		0	1					1	1		2016					-525	0		-450	50	180	-525	-475	50	15	12
5634		53	0	0	0	0	0	0	0	0				2	2	1	15					1		0	1					0	1		2017					-200	75	120	-225	0		-237.5	-225	12.5	12	12
5808		53	1	0	0	0	0	0	0	0						0	15							0						0	0		2017					-825	100	15	-775	50	180	-875	-800	75	11	11
8579		53	0	0	0	0	1	0	0	0				6	6	0	15					0		0	0					0	0		2020					-25	0		0	50	90	-25	-25	0	16	15
1225		53	0	0	0	0	0	0	0	0				4	4	0	15					1		0	1					0	0		2015	0	0	0		-250	150	95	-275	75	115	-325	-312.5	12.5	20	21	120
5742		53	0	0	0	0	0	0	0	0				6	6	0	15					0		0	0					0	0		2017					-425	0		-425	50	85	-425	-450	25	12	14	106
4943		53	0	0	0	1	0	0	1	0				4	4	1	15					1		0	1					0	1		2016					0	0		0	0		0	0	0	13	14	107
2628		53	0	0	0	0	0	0	0	0				3	3	0	15					1		0	1					0	0		2016	0	0	0		-550	150	180	-475	75	180	-625	-512.5	112.5	14	14	98
2135		53	1	0	0	0	0	0	0	0				6	6	0	15					0		0	0					0	0		2016	0	0	0		-300	125	85	-250	175	100	-362.5	-337.5	25	12	12	95
993		53	0	0	0	0	0	1	0	0				2	2	2	15					1		0	1					1	1		2015	16.6667	0	1		-700	175	180	-800	200	180	-787.5	-900	112.5	19	20	90
1013		53	0	0	0	0	0	0	0	0				6	3	0	15					1		0	0					0	0		2015	0	0	0		-225	0		-100	50	180	-225	-125	100	15	19	86
4450		53	0	0	0	1	1	0	0	1				3	3	0	8					1		1	1					0	0		2016					-600	0		-500	100	180	-600	-550	50	14	12	92
618		53	1	0	0	0	0	0	0	0				8	8	0	20					0		0	0					0	0		2015	0	0	0		0	0		0	0		0	0	0	10	9	69
6428		53	0	0	0	0	0	0	0	0				6	6	0	15					0		0	0					0	0		2018					0	0		0	75	100	0	-37.5	37.5	14	12	127
6548		53	1	0	0	0	0	0	0	0		24	22	3	3	1	15					1	0	0	1	0				0	1		2018					-50	100	70	0	0		-100	0	100	19	18	133
6393		53	0	0	0	1	0	0	0	0		12	2	0	0	1	15	1	1			1	1	0	1	0	1	1		0	1		2018					-100	0		-75	25	100	-100	-87.5	12.5	14	12	118
6334		53	1	0	0	0	1	0	0	0		2	3	3	3	1	15	2	1			1	1	0	1	1	1	1		0	1		2017					-100	125	10	-400	0		-162.5	-400	237.5	16	17	118
2538		53	1	0	0	0	0	0	0	0				3	3	1	15					1		0	1					0	1		2016	0	0	0		-300	50	60	-250	50	125	-325	-275	50	15	17	101
7332		53	0	0	0	0	0	1	0	0				2	2	1	15					1		0	1					0	1		2019					75	50	50	75	50	90	-75	-75	0	10	10	87
7453		53	0	0	0	0	0	0	1	0				2	2	0	15					1		0	1					0	0		2019					-75	0		-75	0		-75	-75	0	10	9	108
7547		53	0	1	0	0	0	1	0	0		26	28	1	1	0	15					1	0	0	1	0				0	0		2019					-25	25	105	0	25	120	-37.5	-12.5	25	14	15	85
8551		53	1	0	0	0	0	0	1	0		18	18	6	6	0	15	5	4			0	0	0	0	0	0	1		0	0		2020					-900	50	65	-800	100	135	-925	-850	75	15	16	129
5539		53	1	0	0	0	0	0	0	0				6	6	0	15					0		0	0					0	0		2016					-425	0		-450	0		-425	-450	25	15	17	97
8427		53	1	1	0	1	0	1	0	0		20	12	3	3	0	15					1	0	0	1	0				0	0		2020					-725	150	95	-1000	75	180	-800	-1037.5	237.5	9	10	95
8436		53	0	0	0	0	1	0	0	0				6	6	0	15					0		0	0					0	0		2020					-50	100	90	0	125	90	-100	-62.5	37.5	13	13	91
6299		53	1	0	0	0	0	0	0	0				2	2	0	15					1		0	1					0	0		2017					-650	0		-650	0		-650	-650	0	16	16	84
2962		53	0	0	0	0	0	0	0	0		8	11	4	4	1	15					1	0	0	1	0				0	1		2016	0	0	0		-825	75	90	-825	0		-862.5	-825	37.5	15	14	57
7267		53	0	0	0	0	0	0	0	0		27	31	1	1	0	15					1	0	0	1	0				0	1		2019					-225	50	80	-225	50	90	-250	-250	0	17	18	67
3334		53	0	1	0	1	0	0	0	0				2	2	2	15					1		0	1					1	1		2016	33.3333	50	1		50	50	70	0	0		25	0	25	17	17	94
6806		53	1	1	0	0	0	0	1	0				6	6	0	15					0		0	0					0	0		2019					-1050	125	15	-950	75	180	-1112.5	-987.5	125	12	14	67
5856		53	1	0	0	0	0	1	0	0				1	1	1	15					1		0	1					0	1		2017					-75	50	80	-50	25	95	-100	-62.5	37.5	18	15	97
6554		53	1	0	0	1	0	0	0	0		18	14	3	3	0	8					1	0	1	1	0				0	0		2018					0	100	95	25	50	15	-50	0	50	14	16	115
8325		53	0	0	0	0	0	0	0	0		24	25	2	2	0	15					1	0	0	1	0				0	0		2019					0	75	90	0	50	90	-37.5	-25	12.5	14	16	84
121		52	0	0	0	0	0	0	0	0	0			8	8	0	13					0		0	0					0	0		2015	0	0	0		-225	0		-175	0		-225	-175	50	14	12
312		52	0	0	0	0	0	0	0	0				6	6	0	15					0		0	0					0	0		2015	0	0	0		-1075	125	70	-1200	50	90	-1137.5	-1225	87.5	15	14
351		52	0	0	0	0	0	0	0	0				2	2	0	15					1		0	1					0	0		2015	0	0	0
599		52	1	0	0	0	0	0	0	0				6	6	0	15					0		0	0					0	0		2015	0	0	0		-200	200	160	-175	175	10	-300	-262.5	37.5	19	21
1203		52	0	1	0	0	0	0	0	0				8	8	0	20					0		0	0					0	0		2015	16.6667	50	1		-675	50	100	-725	100	180	-700	-775	75	14	16
1261		52	0	0	0	0	0	0	0	0				6	6	0	15					0		0	0					0	0		2015	0	0	0		-875	150	15	-750	75	135	-950	-787.5	162.5	18	13
1810		52	0	1	0	0	0	0	0	0				4	4	1	12					1		0	1					0	1		2015	16.6667	50	1		-600	0		-650	0		-600	-650	50	19	20
1921		52	1	0	0	0	0	0	0	0				4	4	0	15					1		0	1					0	0		2015	0	0	0		-575	0		-425	0		-575	-425	150	12	11
2016		52	1	0	0	0	0	0	0	0				6	6	0	15					0		0	0					0	0		2015	0	0	0		-425	25	100	-400	25	90	-437.5	-412.5	25	21	21
2213		52	0	0	0	0	0	0	0	0				4	4	1	15					1		0	1					0	1		2016	0	0	0		-500	0		-450	50	170	-500	-475	25	16	16
2743		52	0	1	0	0	0	0	0	0				6	6	0	15					0		0	0					0	0		2016	16.6667	50	1		-500	50	75	-425	50	85	-525	-450	75	14	14
[truncated: 4,079 more rows]
[truncated: 69 more columns]
